# Supplementary material for: A Two-Cohort RNA-seq Study Reveals Changes in Endometrial and Blood miRNome in Fertile and Infertile Women
Source: Genes (Basel). 2018 Nov 23;9(12):574. doi: 10.3390/genes9120574 (PMC6315937; doi:10.3390/genes9120574)
Supplement: Supplementary file 1 [file genes-09-00574-s001.zip]

Archive with 1 entries (1 files):
- genes-370044-supplementary.xlsx
