# Supplementary material for: A Two-Cohort RNA-seq Study Reveals Changes in Endometrial and Blood miRNome in Fertile and Infertile Women
Source: Genes (Basel). 2018 Nov 23;9(12):574. doi: 10.3390/genes9120574 (PMC6315937; doi:10.3390/genes9120574)
Supplement: Supplementary file 1 [file genes-09-00574-s001.zip › genes-370044-supplementary.xlsx]

## Sheet: Table S1A
Table S1A. miRNAs detected in EST endometrial samples.
miRNAs with 1 CPM in at least 75% of samples within a sample group - early secretory (ES),
mid-secretory (MS) or recurrent implantation failure (RIF) - were considered as detected.
miRNAs are sorted according to abundance (high->low).
miRNA ID	Average CPM in ES samples	Average CPM in MS samples	Average CPM in RIF MS samples
hsa-miR-10b-5p_MIMAT0000254	141287	118508	165064
hsa-miR-10a-5p_MIMAT0000253	95788.8	84787.4	113930
hsa-miR-27b-3p_MIMAT0000419	92723.2	88464	92072.8
hsa-miR-143-3p_MIMAT0000435	89390.8	76046.5	88406.4
hsa-miR-21-5p_MIMAT0000076	56877.4	82281.8	60611.5
hsa-miR-27a-3p_MIMAT0000084	44887.6	48197	53228
hsa-miR-26a-5p_MIMAT0000082	42410.3	51511.2	47542.4
hsa-let-7f-5p_MIMAT0000067	51392.6	47794	25383.5
hsa-let-7a-5p_MIMAT0000062	31532.1	28659.2	22842
hsa-miR-22-3p_MIMAT0000077	19137.7	36023.9	24310.5
hsa-miR-148a-3p_MIMAT0000243	27115.4	18487.2	22271.1
hsa-miR-141-3p_MIMAT0000432	8050.93	26361.7	31878.2
hsa-miR-199a-3p_MIMAT0000232	24800.5	22312	17220.9
hsa-miR-199b-3p_MIMAT0004563	24800.5	22312	17220.9
hsa-miR-181a-5p_MIMAT0000256	11460	17934.5	16727.5
hsa-miR-30a-5p_MIMAT0000087	11297.4	13351.7	10369.4
hsa-let-7i-5p_MIMAT0000415	9897.99	12736.2	7539.88
hsa-miR-16-5p_MIMAT0000069	11624.9	10617.3	7761.07
hsa-miR-92a-3p_MIMAT0000092	9245.44	7680.74	7015.61
hsa-let-7g-5p_MIMAT0000414	6959.23	7411.5	7849.07
hsa-miR-126-5p_MIMAT0000444	6657.41	7907.14	6604.37
hsa-miR-30d-5p_MIMAT0000245	4568.03	7432.05	9346.48
hsa-miR-146b-5p_MIMAT0002809	4369.47	7160.11	9120.87
hsa-miR-26b-5p_MIMAT0000083	5421.43	5909.17	5976.03
hsa-miR-191-5p_MIMAT0000440	6838.71	4712.09	5265.39
hsa-miR-199b-5p_MIMAT0000263	7493.58	4920.28	3627.03
hsa-miR-182-5p_MIMAT0000259	6291.23	3938.47	3653.82
hsa-miR-30e-5p_MIMAT0000692	5788.84	4062.32	3985.32
hsa-miR-127-3p_MIMAT0000446	4204.35	4180.52	4420.43
hsa-miR-186-5p_MIMAT0000456	3736.21	4135.74	4007.76
hsa-miR-451a_MIMAT0001631	4467.67	3591.57	3260.01
hsa-miR-101-3p_MIMAT0000099	3410.52	3824.09	3693.42
hsa-miR-196b-5p_MIMAT0001080	4164.82	3527.7	3180.89
hsa-miR-151a-5p_MIMAT0004697	3543.42	3681.45	3162.03
hsa-miR-151b_MIMAT0010214	3541.6	3680.14	3161.07
hsa-let-7c-5p_MIMAT0000064	3203.95	3128	2977.27
hsa-miR-151a-3p_MIMAT0000757	3025.53	3129.17	2737.06
hsa-miR-199a-5p_MIMAT0000231	3309.67	3080.87	2375.65
hsa-miR-100-5p_MIMAT0000098	3984.45	2747.13	1568.8
hsa-miR-486-5p_MIMAT0002177	4058.26	2313.67	1772.38
hsa-miR-21-3p_MIMAT0004494	1529.02	2967.66	3793.44
hsa-miR-125a-5p_MIMAT0000443	3218.4	2714.34	1560.69
hsa-miR-25-3p_MIMAT0000081	3105.2	2284.34	2133.88
hsa-miR-200b-3p_MIMAT0000318	3316.32	2367.59	1343.24
hsa-let-7b-5p_MIMAT0000063	2528.24	2398.53	2024.48
hsa-miR-103a-3p_MIMAT0000101	2352.18	2298.95	2252.87
hsa-miR-23b-3p_MIMAT0000418	2149.39	1977.95	1862.58
hsa-miR-99b-5p_MIMAT0000689	2477.25	2075.23	1340.46
hsa-miR-142-5p_MIMAT0000433	1758.87	2391.48	1699.48
hsa-miR-126-3p_MIMAT0000445	1637.81	2151.34	1436.69
hsa-miR-30b-5p_MIMAT0000420	892.743	2010.03	2182.2
hsa-miR-29a-3p_MIMAT0000086	1210.14	2138.35	1561.52
hsa-miR-28-3p_MIMAT0004502	1436.63	1949.39	1408.99
hsa-miR-192-5p_MIMAT0000222	1538.87	1592.42	1590.99
hsa-miR-98-5p_MIMAT0000096	1748.48	1492.65	1403.24
hsa-miR-221-3p_MIMAT0000278	1515.18	1612.26	1477.06
hsa-miR-125b-5p_MIMAT0000423	1806.28	1564.28	1100.09
hsa-miR-92b-3p_MIMAT0003218	1867.56	1494.05	1027
hsa-miR-130a-3p_MIMAT0000425	1456.39	1557.41	1271.78
hsa-miR-181b-5p_MIMAT0000257	1200.57	1624.68	1379.48
hsa-miR-195-5p_MIMAT0000461	1147.18	1201.89	1401.34
hsa-miR-375_MIMAT0000728	2355.95	650.781	557.674
hsa-miR-181c-5p_MIMAT0000258	1058.95	1196.91	1332.6
hsa-miR-99a-5p_MIMAT0000097	1132.75	1196.6	987.267
hsa-miR-19b-3p_MIMAT0000074	1109.01	941.543	1179.13
hsa-let-7e-5p_MIMAT0000066	1264.47	1181.51	703.695
hsa-miR-148b-3p_MIMAT0000759	1349.85	876.61	771.223
hsa-miR-424-5p_MIMAT0001341	1423.73	779.09	688.932
hsa-miR-93-5p_MIMAT0000093	1134.93	873.189	832.373
hsa-miR-24-3p_MIMAT0000080	921.686	866.941	1053.22
hsa-miR-411-5p_MIMAT0003329	1054.07	1002.84	728.95
hsa-miR-30c-5p_MIMAT0000244	1128.8	1000.2	608.554
hsa-miR-429_MIMAT0001536	793.565	991.188	974.012
hsa-miR-107_MIMAT0000104	911.264	920.882	914.073
hsa-miR-378a-3p_MIMAT0000732	1062.2	929.759	686.154
hsa-miR-450b-5p_MIMAT0004909	1332.77	811.838	403.639
hsa-miR-1307-5p_MIMAT0022727	758.284	837.449	960.939
hsa-miR-449c-5p_MIMAT0010251	1149.64	585.629	748.571
hsa-miR-532-5p_MIMAT0002888	785.469	748.813	958.196
hsa-miR-200a-3p_MIMAT0000682	621.977	1092.14	542.731
hsa-miR-449a_MIMAT0001541	1167.3	448.982	635.375
hsa-miR-345-5p_MIMAT0000772	574.058	729.928	873.331
hsa-miR-34c-5p_MIMAT0000686	1024.78	534.493	577.745
hsa-miR-222-3p_MIMAT0000279	842.53	839.551	365.638
hsa-miR-423-3p_MIMAT0001340	836.812	727.656	485.192
hsa-let-7d-5p_MIMAT0000065	850.576	701.853	418.458
hsa-miR-15a-5p_MIMAT0000068	678.258	748.59	529.031
hsa-miR-23a-3p_MIMAT0000078	567.43	716.373	657.868
hsa-miR-340-5p_MIMAT0004692	731.009	638.867	402.091
hsa-miR-140-3p_MIMAT0004597	642.743	544.847	494.695
hsa-miR-301a-3p_MIMAT0000688	662.183	512.337	467.357
hsa-miR-497-5p_MIMAT0002820	646.363	718.343	244.393
hsa-miR-654-3p_MIMAT0004814	584.485	573.974	412.608
hsa-miR-31-5p_MIMAT0000089	454.745	512.222	522.088
hsa-miR-145-3p_MIMAT0004601	612.558	513.13	239.725
hsa-miR-660-5p_MIMAT0003338	505.925	375.035	467.708
hsa-miR-1260a_MIMAT0005911	453.903	450.665	382.085
hsa-miR-1260b_MIMAT0015041	439.939	439.639	372.109
hsa-miR-203a-3p_MIMAT0000264	270.968	476.969	489.95
hsa-miR-450a-5p_MIMAT0001545	562.716	414.049	232.061
hsa-miR-30a-3p_MIMAT0000088	378.775	461.099	358.955
hsa-miR-500a-3p_MIMAT0002871	576.945	314.611	286.765
hsa-miR-152-3p_MIMAT0000438	356.573	484.634	313.656
hsa-miR-136-3p_MIMAT0004606	429.563	400.216	302.082
hsa-miR-19a-3p_MIMAT0000073	427.518	309.477	387.297
hsa-miR-183-5p_MIMAT0000261	516.351	268.729	308.299
hsa-miR-381-3p_MIMAT0000736	372.078	374.077	319.735
hsa-miR-144-3p_MIMAT0000436	488.842	331.51	209.616
hsa-miR-200c-3p_MIMAT0000617	297.311	350.567	303.99
hsa-miR-542-3p_MIMAT0003389	417.38	248.448	279.159
hsa-miR-28-5p_MIMAT0000085	322.645	384.262	218.695
hsa-miR-363-3p_MIMAT0000707	318.851	296.691	284.101
hsa-miR-484_MIMAT0002174	280.786	315.758	269.71
hsa-miR-128-3p_MIMAT0000424	350.334	306.01	189.426
hsa-miR-455-5p_MIMAT0003150	420.943	204.365	220.875
hsa-miR-769-5p_MIMAT0003886	354.712	226.017	245.326
hsa-miR-335-5p_MIMAT0000765	401.743	246.821	151.474
hsa-miR-449b-5p_MIMAT0003327	374.812	204.239	225.82
hsa-miR-130b-3p_MIMAT0000691	336.024	249.196	215.92
hsa-miR-125b-2-3p_MIMAT0004603	234.742	307.766	254.006
hsa-miR-106b-5p_MIMAT0000680	314.474	243.964	223.659
hsa-miR-144-5p_MIMAT0004600	347.375	252.32	163.23
hsa-miR-210-3p_MIMAT0000267	165.421	310.093	284.733
hsa-miR-30e-3p_MIMAT0000693	332.368	252.327	153.994
hsa-miR-141-5p_MIMAT0004598	206.971	255.375	270.221
hsa-miR-423-5p_MIMAT0004748	288.479	291.304	124.648
hsa-miR-320a_MIMAT0000510	205.154	261.852	231.777
hsa-miR-20a-5p_MIMAT0000075	277.397	187.812	224.402
hsa-miR-17-5p_MIMAT0000070	281.685	209.529	186.99
hsa-miR-342-3p_MIMAT0000753	205.095	222.756	244.04
hsa-miR-374a-3p_MIMAT0004688	240.588	222.161	181.053
hsa-miR-9-5p_MIMAT0000441	190.723	201.518	254.944
hsa-miR-181a-2-3p_MIMAT0004558	295.042	178.705	152.603
hsa-miR-27b-5p_MIMAT0004588	266.672	213.379	122.571
hsa-miR-425-5p_MIMAT0003393	224.442	213.614	168.67
hsa-miR-155-5p_MIMAT0000646	169.98	258.647	178.496
hsa-miR-454-3p_MIMAT0003885	208.593	176.87	181.104
hsa-miR-29c-3p_MIMAT0000681	139.876	216.471	167.135
hsa-miR-502-3p_MIMAT0004775	229.86	165.344	122.571
hsa-miR-142-3p_MIMAT0000434	122.526	224.759	175.183
hsa-miR-361-5p_MIMAT0000703	175.288	163.871	152.281
hsa-miR-224-5p_MIMAT0000281	71.1645	272.703	121.272
hsa-miR-409-3p_MIMAT0001639	174.916	174.695	113.69
hsa-miR-125b-1-3p_MIMAT0004592	181.195	142.423	137.447
hsa-miR-421_MIMAT0003339	150.491	178.053	128.093
hsa-miR-335-3p_MIMAT0004703	286.248	98.1546	52.1888
hsa-miR-214-5p_MIMAT0004564	166.821	155.906	105.285
hsa-miR-410-3p_MIMAT0002171	182.297	142.704	101.523
hsa-miR-374a-5p_MIMAT0000727	145.546	155.038	115.145
hsa-miR-30d-3p_MIMAT0004551	108.915	159.372	145.39
hsa-miR-181d-5p_MIMAT0002821	161.33	123.929	123.316
hsa-miR-204-5p_MIMAT0000265	86.289	135.606	166.37
hsa-miR-424-3p_MIMAT0004749	191.837	117.866	68.2888
hsa-miR-145-5p_MIMAT0000437	123.282	121.68	132.893
hsa-miR-301b-3p_MIMAT0004958	162.395	105.355	106.974
hsa-miR-106b-3p_MIMAT0004672	146.023	123.914	96.6943
hsa-miR-577_MIMAT0003242	168.9	101.291	84.3249
hsa-miR-574-3p_MIMAT0003239	95.4617	124.321	124.034
hsa-miR-96-5p_MIMAT0000095	121.732	145.245	70.3978
hsa-miR-148a-5p_MIMAT0004549	159.606	89.0468	83.8049
hsa-miR-34a-5p_MIMAT0000255	113.122	98.7937	119.503
hsa-miR-221-5p_MIMAT0004568	132.376	117.812	73.887
hsa-miR-744-5p_MIMAT0004945	155.593	106.967	58.874
hsa-miR-501-3p_MIMAT0004774	138.863	95.9758	74.3282
hsa-miR-223-3p_MIMAT0000280	76.5802	174.721	46.6556
hsa-miR-34b-5p_MIMAT0000685	111.154	82.0921	101.321
hsa-miR-493-5p_MIMAT0002813	103.28	99.6283	77.3789
hsa-miR-136-5p_MIMAT0000448	101.596	100.525	77.017
hsa-miR-374b-5p_MIMAT0004955	78.7697	98.876	89.538
hsa-miR-32-5p_MIMAT0000090	71.8654	117.856	74.8025
hsa-miR-148b-5p_MIMAT0004699	94.8751	84.1587	74.2331
hsa-miR-181a-3p_MIMAT0000270	96.6826	69.2878	85.2364
hsa-miR-378c_MIMAT0016847	80.5315	90.7971	71.9366
hsa-miR-15b-5p_MIMAT0000417	106.096	71.0912	62.1716
hsa-miR-181c-3p_MIMAT0004559	129.363	46.577	55.1384
hsa-miR-889-3p_MIMAT0004921	84.0182	81.1	46.7316
hsa-miR-708-5p_MIMAT0004926	103.155	54.5649	53.0367
hsa-miR-130b-5p_MIMAT0004680	117.499	57.6815	32.6411
hsa-miR-17-3p_MIMAT0000071	76.2147	73.343	59.7315
hsa-miR-16-2-3p_MIMAT0004518	85.4686	83.2868	36.5241
hsa-miR-452-5p_MIMAT0001635	68.1663	79.3414	58.9076
hsa-miR-339-3p_MIMAT0004702	78.0809	69.5786	54.3739
hsa-miR-29b-3p_MIMAT0000100	41.594	88.6508	72.9276
hsa-miR-146a-5p_MIMAT0000449	57.3689	89.563	54.4721
hsa-miR-132-3p_MIMAT0000426	82.2346	71.7697	39.7604
hsa-miR-941_MIMAT0004984	65.4391	68.2235	55.872
hsa-miR-887-3p_MIMAT0004951	81.6058	59.3342	43.7825
hsa-miR-218-5p_MIMAT0000275	55.228	61.1842	65.5782
hsa-miR-10a-3p_MIMAT0004555	60.725	63.7634	53.01
hsa-let-7a-3p_MIMAT0004481	66.8492	68.9594	35.0307
hsa-miR-214-3p_MIMAT0000271	68.6552	66.4759	30.583
hsa-miR-140-5p_MIMAT0000431	66.5844	53.5636	37.5084
hsa-miR-493-3p_MIMAT0003161	56.0262	57.6413	42.4999
hsa-miR-1307-3p_MIMAT0005951	44.2738	62.8237	49.532
hsa-miR-874-3p_MIMAT0004911	64.7234	44.8521	44.7785
hsa-miR-194-5p_MIMAT0000460	54.6971	53.9788	40.8312
hsa-miR-149-5p_MIMAT0000450	63.2129	49.8203	26.0755
hsa-miR-561-5p_MIMAT0022706	54.4913	40.545	44.6628
hsa-miR-1271-5p_MIMAT0005796	59.6312	50.3271	25.1339
hsa-miR-193a-3p_MIMAT0000459	58.4385	43.7706	26.8635
hsa-miR-10b-3p_MIMAT0004556	47.2927	43.4278	39.1225
hsa-miR-134-5p_MIMAT0000447	42.6288	39.9217	39.7166
hsa-miR-200a-5p_MIMAT0001620	43.5907	43.0024	34.6233
hsa-miR-193b-3p_MIMAT0002819	40.2373	43.9876	37.1783
hsa-miR-708-3p_MIMAT0004927	61.9729	31.9795	25.8178
hsa-miR-150-5p_MIMAT0000451	39.9042	49.7938	29.1909
hsa-miR-143-5p_MIMAT0004599	49.8757	40.0523	27.9075
hsa-miR-99a-3p_MIMAT0004511	34.0465	39.786	43.825
hsa-miR-361-3p_MIMAT0004682	35.5335	42.3445	39.3294
hsa-miR-153-3p_MIMAT0000439	44.9515	37.6474	33.7899
hsa-miR-378d_MIMAT0018926	39.5002	39.9624	29.6898
hsa-miR-195-3p_MIMAT0004615	36.4054	42.4125	28.9406
hsa-miR-598-3p_MIMAT0003266	37.7537	36.8583	32.7888
hsa-miR-487b-3p_MIMAT0003180	41.3603	40.2458	21.8532
hsa-miR-370-3p_MIMAT0000722	51.2996	33.9005	16.5635
hsa-miR-409-5p_MIMAT0001638	44.0115	39.1232	17.0013
hsa-miR-187-3p_MIMAT0000262	31.9477	27.5014	41.6397
hsa-miR-590-3p_MIMAT0004801	36.7774	32.0787	31.1391
hsa-miR-320b_MIMAT0005792	30.6084	38.6567	30.1858
hsa-miR-146b-3p_MIMAT0004766	29.1185	42.6373	25.2638
hsa-miR-205-5p_MIMAT0000266	60.7337	12.4081	22.1454
hsa-miR-33b-5p_MIMAT0003301	20.7232	42.4675	33.0615
hsa-let-7f-2-3p_MIMAT0004487	38.333	31.5412	25.1254
hsa-miR-330-5p_MIMAT0004693	32.7424	32.6836	28.7287
hsa-miR-190a-5p_MIMAT0000458	38.7715	27.6289	27.5756
hsa-miR-1285-3p_MIMAT0005876	33.2069	34.8832	25.5689
hsa-miR-376c-3p_MIMAT0000720	31.3939	32.5655	29.5583
hsa-miR-455-3p_MIMAT0004784	44.0583	21.2956	25.4963
hsa-miR-542-5p_MIMAT0003340	39.933	28.1775	21.7787
hsa-miR-196a-5p_MIMAT0000226	35.3335	29.1915	24.5171
hsa-miR-548k_MIMAT0005882	33.285	29.5848	25.7576
hsa-miR-24-2-5p_MIMAT0004497	30.375	31.0303	22.6585
hsa-miR-299-3p_MIMAT0000687	27.0949	31.6926	23.1379
hsa-miR-30c-2-3p_MIMAT0004550	31.0282	31.4271	18.4056
hsa-miR-425-3p_MIMAT0001343	32.4329	32.0977	14.3596
hsa-miR-503-5p_MIMAT0002874	47.6892	19.4962	9.94197
hsa-miR-18a-5p_MIMAT0000072	30.8063	24.1286	22.4498
hsa-miR-365b-3p_MIMAT0022834	26.8317	24.5364	26.0783
hsa-miR-365a-3p_MIMAT0000710	26.8317	24.5364	26.0783
hsa-miR-369-5p_MIMAT0001621	30.0446	28.1845	18.5279
hsa-miR-4454_MIMAT0018976	31.8783	21.2637	23.4327
hsa-miR-432-5p_MIMAT0002814	30.1506	27.4323	17.7392
hsa-miR-1261_MIMAT0005913	24.3341	38.4929	11.0883
hsa-miR-26b-3p_MIMAT0004500	29.6578	25.9681	18.3269
hsa-miR-1247-5p_MIMAT0005899	23.3348	26.2973	23.6712
hsa-miR-7977_MIMAT0031180	25.9059	24.4584	21.8437
hsa-miR-135b-5p_MIMAT0000758	26.2866	24.0614	20.4732
hsa-miR-127-5p_MIMAT0004604	25.5772	22.8302	22.4625
hsa-miR-369-3p_MIMAT0000721	27.4896	26.8766	15.6329
hsa-miR-589-5p_MIMAT0004799	24.8675	24.8186	20.4927
hsa-miR-99b-3p_MIMAT0004678	27.1551	26.0358	15.8576
hsa-miR-340-3p_MIMAT0000750	29.0715	23.3698	14.9087
hsa-miR-873-5p_MIMAT0004953	9.89981	34.0631	23.5996
hsa-miR-188-5p_MIMAT0000457	37.9667	17.3288	10.7252
hsa-miR-431-5p_MIMAT0001625	24.6518	28.9862	12.5333
hsa-miR-34c-3p_MIMAT0004677	25.1616	15.8413	26.1282
hsa-miR-758-3p_MIMAT0003879	26.8171	21.6907	17.122
hsa-miR-331-3p_MIMAT0000760	21.7101	25.0438	18.9355
hsa-let-7d-3p_MIMAT0004484	32.0482	21.7729	10.3897
hsa-miR-339-5p_MIMAT0000764	24.235	20.7297	19.4086
hsa-miR-132-5p_MIMAT0004594	26.6267	22.9316	13.7288
hsa-miR-574-5p_MIMAT0004795	19.4119	26.3581	17.0517
hsa-miR-376a-5p_MIMAT0003386	25.3957	24.5181	8.99555
hsa-miR-154-5p_MIMAT0000452	15.3503	18.3807	26.2188
hsa-miR-539-3p_MIMAT0022705	22.6114	21.502	12.8393
hsa-miR-215-5p_MIMAT0000272	19.8311	20.2017	16.6135
hsa-miR-1296-5p_MIMAT0005794	23.2909	17.8554	14.0751
hsa-miR-190b_MIMAT0004929	22.3648	13.3451	19.0591
hsa-let-7b-3p_MIMAT0004482	19.4501	17.9862	14.9589
hsa-miR-502-5p_MIMAT0002873	15.6136	13.1399	23.3459
hsa-miR-30c-1-3p_MIMAT0004674	21.9647	16.8454	11.6091
hsa-miR-152-5p_MIMAT0026479	17.6866	16.1658	16.9215
hsa-miR-324-5p_MIMAT0000761	16.0937	16.8176	17.0593
hsa-miR-625-5p_MIMAT0003294	19.1843	17.0987	11.6527
hsa-miR-93-3p_MIMAT0004509	21.6476	13.5814	12.3572
hsa-miR-505-3p_MIMAT0002876	18.1895	18.5738	10.5934
hsa-miR-671-3p_MIMAT0004819	21.8191	15.3359	9.97904
hsa-miR-1468-5p_MIMAT0006789	18.9648	15.5449	12.4728
hsa-miR-27a-5p_MIMAT0004501	13.1677	16.6309	17.1801
hsa-miR-20b-5p_MIMAT0001413	17.6813	12.672	16.0486
hsa-miR-362-5p_MIMAT0000705	18.6304	10.8912	14.9842
hsa-miR-628-5p_MIMAT0004809	18.8227	15.2008	8.89955
hsa-miR-212-3p_MIMAT0000269	14.0917	17.4546	10.4577
hsa-miR-652-3p_MIMAT0003322	14.7729	14.9712	11.9203
hsa-miR-320c_MIMAT0005793	13.3865	16.3264	11.2409
hsa-let-7g-3p_MIMAT0004584	12.7742	12.9973	15.2604
hsa-miR-767-5p_MIMAT0003882	19.0816	11.5184	9.41323
hsa-miR-2467-5p_MIMAT0019952	12.3038	12.628	15.6062
hsa-miR-338-3p_MIMAT0000763	11.6934	15.3542	10.8594
hsa-miR-22-5p_MIMAT0004495	7.68537	18.5558	11.3885
hsa-miR-15b-3p_MIMAT0004586	15.2402	11.5896	10.4118
hsa-miR-4448_MIMAT0018967	8.56432	15.9818	12.8486
hsa-miR-374b-3p_MIMAT0004956	11.8325	13.0985	12.3905
hsa-miR-135a-5p_MIMAT0000428	18.859	8.04791	9.6694
hsa-miR-197-3p_MIMAT0000227	13.3233	8.65665	13.5543
hsa-miR-582-3p_MIMAT0004797	13.9041	9.37789	11.9613
hsa-miR-376a-3p_MIMAT0000729	11.4214	11.943	11.6696
hsa-miR-324-3p_MIMAT0000762	12.8679	13.1443	8.66767
hsa-miR-212-5p_MIMAT0022695	14.5686	12.7029	7.26413
hsa-let-7i-3p_MIMAT0004585	10.1077	12.764	11.8103
hsa-miR-1277-5p_MIMAT0022724	15.5237	11.106	7.53765
hsa-miR-101-5p_MIMAT0004513	9.90916	13.6199	10.8411
hsa-miR-874-5p_MIMAT0026718	12.833	10.5403	10.972
hsa-miR-6500-3p_MIMAT0025455	16.5788	9.33252	7.98193
hsa-miR-548e-3p_MIMAT0005874	14.2101	12.8052	6.61608
hsa-miR-33a-5p_MIMAT0000091	14.2804	10.9189	8.51277
hsa-miR-328-3p_MIMAT0000752	13.4446	11.9803	7.90349
hsa-miR-100-3p_MIMAT0004512	14.8615	10.0861	8.07228
hsa-miR-4532_MIMAT0019071	7.7433	12.7394	12.7097
hsa-miR-342-5p_MIMAT0004694	13.3311	12.8947	6.03892
hsa-miR-548o-3p_MIMAT0005919	14.3433	9.50364	8.31844
hsa-miR-34b-3p_MIMAT0004676	12.7568	8.27022	11.3028
hsa-miR-196b-3p_MIMAT0009201	12.2436	10.3269	9.51013
hsa-miR-454-5p_MIMAT0003884	14.748	9.5639	7.23964
hsa-miR-378e_MIMAT0018927	13.421	12.3648	5.48931
hsa-miR-200b-5p_MIMAT0004571	11.368	11.8725	7.55877
hsa-miR-5096_MIMAT0020603	6.99922	9.48933	14.6017
hsa-miR-1301-3p_MIMAT0005797	13.406	11.4513	5.38098
hsa-miR-487a-3p_MIMAT0002178	11.3831	11.4319	7.56679
hsa-miR-4677-3p_MIMAT0019761	11.2866	9.38046	9.53697
hsa-miR-106a-5p_MIMAT0000103	11.7258	8.46332	9.33764
hsa-miR-494-3p_MIMAT0002816	11.215	12.5683	4.81362
hsa-miR-377-3p_MIMAT0000730	8.72772	10.1935	8.77618
hsa-miR-532-3p_MIMAT0004780	9.79888	8.67401	9.09208
hsa-miR-1185-1-3p_MIMAT0022838	11.1502	9.87589	5.8011
hsa-miR-584-5p_MIMAT0003249	10.0929	10.4204	5.96526
hsa-miR-323a-3p_MIMAT0000755	11.0931	8.61955	6.66934
hsa-miR-1304-3p_MIMAT0022720	11.029	8.86442	6.46305
hsa-miR-3613-5p_MIMAT0017990	9.74279	7.15144	9.20819
hsa-miR-3913-5p_MIMAT0018187	10.1874	8.2873	7.37824
hsa-miR-7705_MIMAT0030020	8.17725	9.08177	8.45027
hsa-miR-671-5p_MIMAT0003880	10.6634	7.92185	6.85147
hsa-miR-24-1-5p_MIMAT0000079	8.5234	8.02719	9.01239
hsa-miR-320d_MIMAT0006764	8.56964	9.74003	7.0609
hsa-miR-98-3p_MIMAT0022842	11.8613	8.55838	4.34295
hsa-miR-651-5p_MIMAT0003321	10.0882	7.12829	7.528
hsa-miR-7-1-3p_MIMAT0004553	9.20215	8.14132	7.35099
hsa-miR-337-3p_MIMAT0000754	9.92188	8.52744	5.90842
hsa-miR-362-3p_MIMAT0004683	6.81412	8.55854	9.12446
hsa-miR-1287-5p_MIMAT0005878	11.4485	7.92783	4.40855
hsa-miR-576-5p_MIMAT0003241	9.80234	7.58338	6.28104
hsa-miR-877-5p_MIMAT0004949	11.638	8.61347	2.51376
hsa-let-7f-1-3p_MIMAT0004486	8.74289	8.58714	5.69143
hsa-miR-95-3p_MIMAT0000094	9.23024	9.2932	4.37226
hsa-miR-4286_MIMAT0016916	8.47537	7.86231	6.31387
hsa-miR-125a-3p_MIMAT0004602	8.0118	7.88665	5.70448
hsa-miR-5701_MIMAT0022494	6.43087	6.3298	8.81158
hsa-miR-500a-5p_MIMAT0004773	8.49858	5.43608	7.2822
hsa-miR-411-3p_MIMAT0004813	7.79172	8.37171	4.56851
hsa-miR-675-3p_MIMAT0006790	6.45457	7.19095	7.27817
hsa-miR-3615_MIMAT0017994	8.06869	7.53957	4.45953
hsa-miR-500b-5p_MIMAT0016925	7.89847	5.11329	7.02226
hsa-miR-193a-5p_MIMAT0004614	5.64671	2.70614	11.671
hsa-miR-133a-3p_MIMAT0000427	4.05753	8.58199	6.78343
hsa-miR-4792_MIMAT0019964	4.44151	6.60088	8.42152
hsa-miR-29a-5p_MIMAT0004503	7.55725	7.93186	3.44837
hsa-miR-326_MIMAT0000756	5.30056	7.50707	6.20474
hsa-miR-873-3p_MIMAT0022717	1.60669	11.0028	6.07112
hsa-miR-3912-3p_MIMAT0018186	7.41006	6.1673	4.96176
hsa-miR-641_MIMAT0003311	6.9844	6.11314	5.47726
hsa-miR-942-5p_MIMAT0004985	7.23814	6.00362	4.68248
hsa-miR-331-5p_MIMAT0004700	5.79003	6.20669	5.82942
hsa-miR-509-3p_MIMAT0002881	11.8549	3.14953	2.51473
hsa-miR-376b-3p_MIMAT0002172	5.92199	6.38015	5.14522
hsa-miR-379-5p_MIMAT0000733	6.14331	5.69604	4.87564
hsa-miR-582-5p_MIMAT0003247	5.59799	5.45012	5.52214
hsa-miR-185-5p_MIMAT0000455	5.23258	4.80389	6.11473
hsa-miR-382-3p_MIMAT0022697	5.7936	5.46117	4.71506
hsa-miR-1275_MIMAT0005929	5.5271	5.42746	5.0009
hsa-miR-32-3p_MIMAT0004505	5.14107	6.51775	4.13405
hsa-miR-3909_MIMAT0018183	6.06953	5.19794	4.38128
hsa-miR-7706_MIMAT0030021	5.39302	5.25082	4.96205
hsa-miR-2277-5p_MIMAT0017352	6.14748	4.63847	4.6451
hsa-miR-664a-3p_MIMAT0005949	4.39999	5.57815	5.23245
hsa-miR-224-3p_MIMAT0009198	4.50229	6.17507	4.37792
hsa-miR-210-5p_MIMAT0026475	4.70184	6.41115	3.89635
hsa-miR-744-3p_MIMAT0004946	5.91439	4.69072	4.26351
hsa-miR-3158-3p_MIMAT0015032	6.66688	4.92009	3.05588
hsa-miR-1180-3p_MIMAT0005825	7.90822	4.16943	2.25563
hsa-miR-26a-2-3p_MIMAT0004681	5.10549	5.49977	3.83035
hsa-miR-20a-3p_MIMAT0004493	5.58614	4.59734	4.01344
hsa-miR-543_MIMAT0004954	4.51242	5.75805	3.77212
hsa-miR-379-3p_MIMAT0004690	5.83987	5.19447	2.66669
hsa-miR-29c-5p_MIMAT0004673	4.21784	5.26591	4.20839
hsa-miR-628-3p_MIMAT0003297	5.83569	5.58402	1.90652
hsa-miR-3607-3p_MIMAT0017985	4.01517	3.70699	5.75854
hsa-miR-337-5p_MIMAT0004695	4.94142	4.39748	3.97511
hsa-let-7e-3p_MIMAT0004485	5.13357	4.83865	3.02421
hsa-miR-382-5p_MIMAT0000737	4.58754	4.40323	3.73106
hsa-miR-887-5p_MIMAT0026720	4.0654	4.23413	4.47039
hsa-miR-4521_MIMAT0019058	4.66925	4.14249	3.81813
hsa-miR-7974_MIMAT0031177	7.64302	2.56945	2.26544
hsa-miR-5683_MIMAT0022472	4.43567	3.63935	4.54212
hsa-miR-885-5p_MIMAT0004947	1.35212	4.61112	6.83517
hsa-miR-654-5p_MIMAT0003330	4.99602	4.12021	3.19994
hsa-miR-1185-5p_MIMAT0005798	5.13795	4.05553	3.08252
hsa-miR-485-5p_MIMAT0002175	5.29618	4.57903	2.20859
hsa-miR-548d-5p_MIMAT0004812	4.94015	4.12107	3.06412
hsa-miR-7641_MIMAT0029782	3.77943	3.79524	4.65769
hsa-miR-495-3p_MIMAT0002817	3.8411	4.00732	4.16421
hsa-miR-3605-3p_MIMAT0017982	5.23268	4.34082	2.20734
hsa-miR-1185-2-3p_MIMAT0022713	4.4612	4.5801	2.73043
hsa-miR-548o-5p_MIMAT0022738	4.22646	4.12602	3.48074
hsa-miR-548c-5p_MIMAT0004806	4.22646	4.12602	3.48074
hsa-miR-548au-5p_MIMAT0022291	4.22646	4.12602	3.48074
hsa-miR-548am-5p_MIMAT0022740	4.22646	4.12602	3.48074
hsa-miR-191-3p_MIMAT0001618	6.07754	3.33346	2.13095
hsa-miR-656-3p_MIMAT0003332	4.92074	4.32883	2.10731
hsa-miR-675-5p_MIMAT0004284	3.47831	3.94029	4.08501
hsa-miR-665_MIMAT0004952	4.01747	4.38357	2.94476
hsa-miR-2355-5p_MIMAT0016895	3.14315	4.16204	3.93322
hsa-miR-3065-3p_MIMAT0015378	4.66956	4.15902	2.24031
hsa-miR-188-3p_MIMAT0004613	4.89327	2.66674	3.61093
hsa-miR-25-5p_MIMAT0004498	5.60428	3.24404	2.1858
hsa-miR-629-5p_MIMAT0004810	3.95377	2.79304	4.39617
hsa-miR-3176_MIMAT0015053	3.33696	4.53723	3.13117
hsa-miR-1247-3p_MIMAT0022721	2.09001	4.03379	5.00047
hsa-miR-497-3p_MIMAT0004768	4.24276	3.32916	3.05272
hsa-miR-548ab_MIMAT0018928	4.74734	3.66363	2.11455
hsa-miR-18b-5p_MIMAT0001412	3.65981	3.84933	2.88413
hsa-miR-450a-2-3p_MIMAT0031074	4.5932	3.62545	2.09368
hsa-miR-548i_MIMAT0005935	5.34571	2.53246	2.3566
hsa-miR-323b-3p_MIMAT0015050	3.88067	3.8002	2.51804
hsa-miR-3614-5p_MIMAT0017992	3.56589	3.76525	2.84593
hsa-miR-483-3p_MIMAT0002173	3.98981	3.72788	2.36514
hsa-miR-1197_MIMAT0005955	4.10162	2.93145	3.00549
hsa-miR-940_MIMAT0004983	4.91757	3.15176	1.8379
hsa-miR-4421_MIMAT0018934	4.52519	2.95104	2.27996
hsa-miR-9-3p_MIMAT0000442	2.44235	3.24541	3.8342
hsa-miR-3117-3p_MIMAT0014979	4.58583	3.01671	1.69275
hsa-miR-615-3p_MIMAT0003283	3.95313	3.31447	2.02795
hsa-miR-330-3p_MIMAT0000751	3.3601	3.44853	2.47945
hsa-miR-380-3p_MIMAT0000735	4.09097	3.27203	1.86172
hsa-miR-548ay-5p_MIMAT0025452	3.79423	3.26479	2.16577
hsa-miR-30b-3p_MIMAT0004589	2.963	3.10127	3.14371
hsa-miR-488-3p_MIMAT0004763	5.45715	1.95629	1.52829
hsa-miR-548e-5p_MIMAT0026736	3.05853	3.28321	2.69469
hsa-miR-147b_MIMAT0004928	1.88211	4.26909	2.89324
hsa-miR-499a-5p_MIMAT0002870	3.02535	3.19572	2.71956
hsa-miR-3677-3p_MIMAT0018101	3.40933	2.66291	2.73852
hsa-miR-3065-5p_MIMAT0015066	3.28251	3.50064	1.93509
hsa-miR-34a-3p_MIMAT0004557	3.87472	2.72245	2.0343
hsa-miR-3605-5p_MIMAT0017981	3.58838	2.94845	1.94045
hsa-miR-185-3p_MIMAT0004611	3.001	2.97844	2.3751
hsa-miR-1270_MIMAT0005924	3.86472	2.73773	1.66876
hsa-miR-377-5p_MIMAT0004689	3.43041	2.75324	2.09913
hsa-miR-619-5p_MIMAT0026622	2.55596	2.51685	3.31027
hsa-miR-222-5p_MIMAT0004569	3.35801	3.05225	1.64052
hsa-miR-769-3p_MIMAT0003887	3.6967	2.57083	1.77902
hsa-miR-664a-5p_MIMAT0005948	3.12034	2.84531	2.10699
hsa-miR-128-1-5p_MIMAT0026477	3.49223	2.51181	1.87554
hsa-miR-105-5p_MIMAT0000102	3.99755	2.25974	1.49383
hsa-miR-548ba_MIMAT0031175	2.15234	3.28769	2.31533
hsa-miR-652-5p_MIMAT0022709	2.09097	2.68536	3.03906
hsa-miR-550a-5p_MIMAT0004800	3.36074	2.33155	1.97807
hsa-miR-550a-3-5p_MIMAT0020925	3.36074	2.32864	1.97807
hsa-miR-378a-5p_MIMAT0000731	2.61346	2.34304	2.78221
hsa-miR-431-3p_MIMAT0004757	3.26983	2.53945	1.76576
hsa-miR-7704_MIMAT0030019	2.70928	2.90872	1.84931
hsa-miR-92a-1-5p_MIMAT0004507	3.10481	2.85692	1.46748
hsa-miR-6507-5p_MIMAT0025470	2.39602	2.73167	2.15019
hsa-miR-548h-3p_MIMAT0022723	2.6967	2.3124	2.14528
hsa-miR-548z_MIMAT0018446	2.6967	2.3124	2.14528
hsa-miR-7-5p_MIMAT0000252	2.93182	1.80617	2.31912
hsa-miR-1827_MIMAT0006767	3.55571	2.99139	0.306957
hsa-miR-18a-3p_MIMAT0002891	2.61155	2.48685	1.87078
hsa-miR-33a-3p_MIMAT0004506	2.58814	2.29565	2.09417
hsa-miR-627-5p_MIMAT0003296	2.96723	2.54095	1.39353
hsa-miR-550a-3p_MIMAT0003257	2.88381	2.29962	1.71404
hsa-miR-548n_MIMAT0005916	3.41111	2.03715	1.30341
hsa-miR-373-3p_MIMAT0000726	2.39181	2.1977	2.15325
hsa-miR-668-3p_MIMAT0003881	2.53132	2.47698	1.55184
hsa-miR-31-3p_MIMAT0004504	1.67161	1.74269	3.28681
hsa-miR-4662a-5p_MIMAT0019731	2.82476	2.45519	1.21655
hsa-miR-627-3p_MIMAT0026623	2.37847	2.29385	1.85305
hsa-miR-548b-5p_MIMAT0004798	2.80386	2.15178	1.5104
hsa-miR-296-3p_MIMAT0004679	3.26621	1.8064	1.2178
hsa-miR-219a-5p_MIMAT0000276	2.33651	2.01459	1.95443
hsa-miR-200c-5p_MIMAT0004657	1.65705	2.32771	2.27542
hsa-miR-548h-5p_MIMAT0005928	2.27603	2.5746	1.30146
hsa-miR-501-5p_MIMAT0002872	2.66466	1.78857	1.67914
hsa-miR-548x-5p_MIMAT0022733	2.21202	2.5875	1.29769
hsa-miR-548aj-5p_MIMAT0022739	2.21202	2.5875	1.29769
hsa-miR-548g-5p_MIMAT0022722	2.21202	2.5875	1.29769
hsa-miR-3200-3p_MIMAT0015085	2.66071	1.81403	1.64123
hsa-miR-548ar-5p_MIMAT0022265	2.21202	2.55683	1.29769
hsa-miR-508-3p_MIMAT0002880	3.66045	1.07827	1.26164
hsa-miR-184_MIMAT0000454	2.62462	1.51301	1.86463
hsa-miR-660-3p_MIMAT0022711	2.29279	1.97677	1.70477
hsa-miR-4461_MIMAT0018983	1.93174	1.85966	2.18423
hsa-miR-181b-3p_MIMAT0022692	2.46866	1.59537	1.7821
hsa-miR-203b-3p_MIMAT0019814	2.24589	1.77356	1.82074
hsa-miR-934_MIMAT0004977	0.779969	1.44902	3.78526
hsa-miR-548ad-5p_MIMAT0032114	2.29045	2.03952	1.42474
hsa-miR-548ae-5p_MIMAT0032115	2.29045	2.03952	1.42474
hsa-miR-676-3p_MIMAT0018204	1.91126	1.95117	1.91144
hsa-miR-1303_MIMAT0005891	2.28428	2.24666	1.16636
hsa-miR-181b-2-3p_MIMAT0031893	2.59389	1.80263	1.29011
hsa-miR-4775_MIMAT0019931	2.37687	1.86863	1.33509
hsa-let-7c-3p_MIMAT0026472	1.67144	2.26871	1.59685
hsa-miR-3131_MIMAT0014996	3.64097	0.888882	0.937732
hsa-miR-6503-3p_MIMAT0025463	1.83925	2.23149	1.34996
hsa-miR-548f-5p_MIMAT0026739	1.97044	2.29837	1.12131
hsa-miR-139-5p_MIMAT0000250	1.64235	2.1107	1.62755
hsa-miR-5699-5p_MIMAT0027103	1.9472	1.85689	1.55605
hsa-miR-585-3p_MIMAT0003250	1.11581	1.81159	2.51773
hsa-miR-625-3p_MIMAT0004808	1.65736	2.22137	1.41984
hsa-miR-2114-3p_MIMAT0011157	1.24633	1.92101	2.18624
hsa-miR-4326_MIMAT0016888	2.02879	1.77217	1.28403
hsa-miR-3116_MIMAT0014978	1.40216	1.71998	2.0001
hsa-miR-433-3p_MIMAT0001627	2.08519	1.79286	1.16319
hsa-miR-1246_MIMAT0005898	1.14805	2.77561	1.11077
hsa-miR-548al_MIMAT0019024	1.85481	1.73527	1.39134
hsa-miR-223-5p_MIMAT0004570	0.963435	2.59829	1.3962
hsa-miR-26a-1-3p_MIMAT0004499	1.67758	1.84592	1.42622
hsa-miR-190a-3p_MIMAT0026482	2.43078	1.31615	1.15394
hsa-miR-516a-5p_MIMAT0004770	1.40268	1.68221	1.88014
hsa-miR-19a-5p_MIMAT0004490	1.71178	1.55655	1.67069
hsa-miR-659-5p_MIMAT0022710	1.69382	1.74027	1.47161
hsa-miR-183-3p_MIMAT0004560	2.22224	1.53115	1.10517
hsa-miR-301a-5p_MIMAT0022696	2.22041	1.38048	1.24437
hsa-miR-3960_MIMAT0019337	1.16068	2.20606	1.44006
hsa-miR-1262_MIMAT0005914	2.09882	1.60084	1.06842
hsa-miR-4485-3p_MIMAT0019019	1.16835	1.31817	2.40105
hsa-miR-545-5p_MIMAT0004785	1.89517	1.61232	1.2096
hsa-miR-504-5p_MIMAT0002875	2.32637	1.40474	0.942069
hsa-miR-589-3p_MIMAT0003256	1.79744	1.56913	1.28022
hsa-miR-329-3p_MIMAT0001629	1.84389	1.64691	1.10074
hsa-miR-1273g-3p_MIMAT0022742	1.00966	2.02422	1.57957
hsa-miR-580-3p_MIMAT0003245	1.6963	1.47394	1.36562
hsa-miR-4746-5p_MIMAT0019880	2.35575	1.15806	0.92024
hsa-miR-3616-5p_MIMAT0017995	2.59748	1.11409	0.609972
hsa-miR-592_MIMAT0003260	2.13215	1.24601	0.888403
hsa-miR-135a-3p_MIMAT0004595	2.67429	0.784058	0.784848
hsa-miR-372-3p_MIMAT0000724	1.62697	1.5939	1.02279
hsa-miR-299-5p_MIMAT0002890	1.37327	1.47467	1.41567
hsa-miR-1268b_MIMAT0018925	1.55632	1.1811	1.48891
hsa-miR-378g_MIMAT0018937	1.12299	1.11643	2.02515
hsa-miR-483-5p_MIMAT0004761	1.45075	1.44636	1.16545
hsa-miR-134-3p_MIMAT0026481	1.36686	1.59337	1.05201
hsa-miR-1286_MIMAT0005877	2.33488	0.811611	0.725078
hsa-miR-548ah-3p_MIMAT0020957	2.13137	0.921945	0.764088
hsa-miR-548p_MIMAT0005934	2.08379	0.949797	0.77843
hsa-miR-5000-3p_MIMAT0021020	1.46132	1.1542	1.23232
hsa-miR-1268a_MIMAT0005922	1.44162	1.07948	1.31853
hsa-miR-135b-3p_MIMAT0004698	1.46892	1.23694	1.02531
hsa-miR-548av-3p_MIMAT0022304	2.05868	0.88847	0.712966
hsa-miR-6718-5p_MIMAT0025849	0.0647688	2.75631	0.844883
hsa-miR-371a-5p_MIMAT0004687	1.42739	1.22951	0.976964
hsa-miR-4531_MIMAT0019070	1.20805	1.16364	1.23916
hsa-miR-624-5p_MIMAT0003293	1.40699	1.32365	0.745344
hsa-miR-92b-5p_MIMAT0004792	1.18093	1.28829	0.930675
hsa-miR-616-5p_MIMAT0003284	1.02763	1.42757	0.935898
hsa-miR-496_MIMAT0002818	1.2108	1.24	0.920881
hsa-miR-1298-5p_MIMAT0005800	2.62319	0.272935	0.418952
hsa-miR-618_MIMAT0003287	1.25773	1.28588	0.802531
hsa-miR-5585-3p_MIMAT0022286	1.01346	1.16485	1.19185
hsa-miR-655-3p_MIMAT0003331	1.10269	1.09062	1.14688
hsa-miR-4645-3p_MIMAT0019706	1.14294	0.995806	1.16485
hsa-miR-1291_MIMAT0005881	1.06476	1.15773	1.03507
hsa-miR-5699-3p_MIMAT0022492	1.45912	1.0941	0.666601
hsa-miR-485-3p_MIMAT0002176	1.27205	1.18192	0.762267
hsa-miR-5091_MIMAT0021083	1.07856	0.942528	1.19324
hsa-miR-3934-5p_MIMAT0018349	0.885463	1.20895	1.0351
hsa-miR-3688-3p_MIMAT0018116	1.30652	1.01106	0.777784
hsa-miR-7976_MIMAT0031179	1.20472	1.10777	0.70477
hsa-miR-4636_MIMAT0019693	0.808785	1.20057	1.00573
hsa-miR-105-3p_MIMAT0004516	1.60288	0.681641	0.604902
hsa-miR-1285-5p_MIMAT0022719	0.817442	0.887392	1.21477
hsa-miR-5100_MIMAT0022259	0.997467	1.02934	0.859033
hsa-miR-219a-1-3p_MIMAT0004567	1.34121	0.896092	0.595381
hsa-miR-556-5p_MIMAT0003220	0.987655	1.14175	0.696164
hsa-miR-2114-5p_MIMAT0011156	1.26851	0.769758	0.761641
hsa-miR-376a-2-5p_MIMAT0022928	0.999999	1.07186	0.61488
hsa-miR-5680_MIMAT0022468	0.979578	0.939117	0.770469
hsa-miR-511-5p_MIMAT0002808	0.778053	1.44128	0.428212
hsa-miR-33b-3p_MIMAT0004811	0.83639	0.879537	0.952508
hsa-miR-6868-3p_MIMAT0027637	1.02028	0.769181	0.84663
hsa-miR-3664-3p_MIMAT0019220	1.36074	0.747312	0.471749
hsa-miR-449b-3p_MIMAT0009203	1.70396	0.290359	0.56681
hsa-miR-138-5p_MIMAT0000430	1.02142	1.01792	0.510839
hsa-miR-489-3p_MIMAT0002805	1.01821	0.810746	0.740316
hsa-miR-766-3p_MIMAT0003888	0.644289	0.853166	1.07973
hsa-miR-370-5p_MIMAT0026483	1.00361	0.902123	0.626202
hsa-miR-133b_MIMAT0000770	0.402013	1.17427	0.97786
hsa-miR-5695_MIMAT0022488	1.11929	0.701421	0.695216
hsa-miR-758-5p_MIMAT0022929	1.19328	0.778522	0.528591
hsa-miR-3611_MIMAT0017988	1.05351	0.791039	0.644091
hsa-miR-876-5p_MIMAT0004924	0.406977	1.17215	0.921647
hsa-miR-590-5p_MIMAT0003258	0.96191	0.792794	0.704014
hsa-miR-1248_MIMAT0005900	0.838554	0.749705	0.875473
hsa-miR-643_MIMAT0003313	0.922018	0.829422	0.685708
hsa-miR-23b-5p_MIMAT0004587	1.05295	0.816643	0.548641
hsa-miR-2110_MIMAT0010133	0.932585	0.826029	0.641199
hsa-miR-345-3p_MIMAT0022698	0.97404	0.813054	0.599737
hsa-miR-3614-3p_MIMAT0017993	0.923685	0.900132	0.514296
hsa-miR-5001-3p_MIMAT0021022	0.782091	0.806691	0.719397
hsa-miR-203a-5p_MIMAT0031890	0.614992	0.852807	0.84093
hsa-miR-338-5p_MIMAT0004701	0.708632	0.956716	0.615103
hsa-miR-1245a_MIMAT0005897	0.803269	0.668329	0.794487
hsa-miR-16-1-3p_MIMAT0004489	0.946444	0.579569	0.721853
hsa-miR-6716-3p_MIMAT0025845	0.596078	0.946291	0.679121
hsa-miR-1305_MIMAT0005893	0.912598	0.785687	0.462295
hsa-miR-6770-3p_MIMAT0027441	0.788361	0.809892	0.529946
hsa-miR-551b-3p_MIMAT0003233	0.980111	0.674912	0.398961
hsa-miR-548at-5p_MIMAT0022277	0.743039	0.822574	0.49639
hsa-miR-1252-5p_MIMAT0005944	1.15426	0.509591	0.377871
hsa-miR-1306-3p_MIMAT0005950	0.742556	0.736518	0.559606
hsa-miR-876-3p_MIMAT0004925	0.322321	0.852505	0.800064
hsa-miR-3129-3p_MIMAT0019202	0.742813	0.760916	0.395546
hsa-miR-511-3p_MIMAT0026606	0.466691	0.77311	0.638792
hsa-miR-3174_MIMAT0015051	0.836146	0.654419	0.340882
hsa-miR-15a-3p_MIMAT0004488	0.578187	0.414121	0.698594
hsa-miR-5010-3p_MIMAT0021044	0.462087	0.583607	0.634291
hsa-miR-153-5p_MIMAT0026480	0.873531	0.402976	0.194026

## Sheet: Table S1B
Table S1B. miRNAs detected in ESP endometrial samples.
miRNAs with 1 CPM in at least 75% of samples within a sample group - early secretory (ES),
mid-secretory (MS) or recurrent implantation failure (RIF) - were considered as detected.
miRNAs are sorted according to abundance (high->low).
miRNA ID	Average CPM in ES samples	Average CPM in MS samples	Average CPM in RIF MS samples
hsa-miR-10b-5p_MIMAT0000254	237525	223979	256538
hsa-miR-10a-5p_MIMAT0000253	89803.1	113666	84043
hsa-miR-27b-3p_MIMAT0000419	78405.8	67889.2	88728.2
hsa-miR-143-3p_MIMAT0000435	78078.8	59959.1	67845.8
hsa-miR-21-5p_MIMAT0000076	37312.7	58107.6	59438.4
hsa-miR-26a-5p_MIMAT0000082	50661.8	49637.5	53078.3
hsa-miR-27a-3p_MIMAT0000084	40780.3	40652.2	56967.3
hsa-miR-181a-5p_MIMAT0000256	23098.6	28689.6	28359.9
hsa-let-7a-5p_MIMAT0000062	25450.2	30376	18951.4
hsa-let-7f-5p_MIMAT0000067	25574.9	19708.2	15884.5
hsa-miR-148a-3p_MIMAT0000243	18075.4	17701.6	22924.4
hsa-miR-22-3p_MIMAT0000077	18024.7	20708.5	16605.9
hsa-miR-199a-3p_MIMAT0000232	17039.6	12512.3	12639
hsa-miR-199b-3p_MIMAT0004563	17039.6	12512.3	12639
hsa-miR-30a-5p_MIMAT0000087	9027.23	12075.1	15044.5
hsa-miR-191-5p_MIMAT0000440	13260.1	11479.3	6083.1
hsa-miR-92a-3p_MIMAT0000092	12330.8	10303.6	7546.64
hsa-miR-141-3p_MIMAT0000432	3863.62	11542.7	12224.2
hsa-miR-16-5p_MIMAT0000069	13441.8	9739	4901.61
hsa-miR-30d-5p_MIMAT0000245	4671.49	12113	9017.88
hsa-miR-146b-5p_MIMAT0002809	6656.64	9549.93	5569.45
hsa-miR-451a_MIMAT0001631	8083.95	8730.17	4604.85
hsa-miR-486-5p_MIMAT0002177	10348.9	7834.79	1763.74
hsa-miR-26b-5p_MIMAT0000083	5042.98	6129.4	5907.36
hsa-let-7i-5p_MIMAT0000415	7050.23	4985.2	4426.79
hsa-let-7g-5p_MIMAT0000414	5074.6	6406.37	4738.4
hsa-miR-126-5p_MIMAT0000444	4934.11	4801.78	5131.16
hsa-miR-23b-3p_MIMAT0000418	5982.09	4375.71	3596.41
hsa-miR-30e-5p_MIMAT0000692	4667.6	3804.15	5153.91
hsa-miR-182-5p_MIMAT0000259	5066.22	4159.14	4318.72
hsa-miR-127-3p_MIMAT0000446	5428.05	4249.56	2618.88
hsa-miR-186-5p_MIMAT0000456	3633.77	3587.76	3321.18
hsa-miR-101-3p_MIMAT0000099	2586.95	3147.04	4660.3
hsa-miR-151a-3p_MIMAT0000757	3457.92	3387.48	3421.24
hsa-let-7b-5p_MIMAT0000063	3645.81	3827.05	2273.6
hsa-let-7c-5p_MIMAT0000064	4438.26	3296.08	1811.12
hsa-miR-199b-5p_MIMAT0000263	3816.86	2486.63	2818.72
hsa-miR-103a-3p_MIMAT0000101	3312.82	3173.96	2494.05
hsa-miR-25-3p_MIMAT0000081	3532.37	2633.8	2348.63
hsa-miR-21-3p_MIMAT0004494	903.432	2777.94	4171.82
hsa-miR-196b-5p_MIMAT0001080	3331.15	2109.27	2094.49
hsa-miR-151a-5p_MIMAT0004697	2476.96	2465.92	1549.01
hsa-miR-151b_MIMAT0010214	2475.66	2464.82	1548.29
hsa-miR-125a-5p_MIMAT0000443	2466.16	2201.09	1503.88
hsa-miR-199a-5p_MIMAT0000231	2230.5	1827.38	2013.17
hsa-miR-28-3p_MIMAT0004502	1613.13	1739.37	1898.56
hsa-miR-92b-3p_MIMAT0003218	1819.76	1753.17	1653.48
hsa-miR-221-3p_MIMAT0000278	2186.91	1850.32	1209.72
hsa-miR-30b-5p_MIMAT0000420	687.449	2136.34	2318.84
hsa-miR-181b-5p_MIMAT0000257	1265.75	1697.37	1925.98
hsa-miR-99b-5p_MIMAT0000689	1829.73	1662.27	1299.34
hsa-miR-142-5p_MIMAT0000433	1585.07	1658.89	1468.23
hsa-miR-181c-5p_MIMAT0000258	1228.28	1569.29	1758.04
hsa-miR-126-3p_MIMAT0000445	1787.13	1570.28	1096.3
hsa-miR-200b-3p_MIMAT0000318	1615.25	1879.56	930.32
hsa-miR-192-5p_MIMAT0000222	1451.09	1476.29	1348.76
hsa-miR-125b-5p_MIMAT0000423	1802.82	1509.09	869.65
hsa-miR-375_MIMAT0000728	1784.35	1418.22	779.265
hsa-miR-24-3p_MIMAT0000080	1308.87	1430.76	1165.21
hsa-miR-130a-3p_MIMAT0000425	1527.37	1181.36	1050.85
hsa-miR-195-5p_MIMAT0000461	1417.74	1060.91	1252.64
hsa-miR-93-5p_MIMAT0000093	1438.63	1194.34	1065.13
hsa-miR-107_MIMAT0000104	1374.24	1317.75	880.31
hsa-miR-424-5p_MIMAT0001341	1733.89	662.385	1082.39
hsa-miR-98-5p_MIMAT0000096	1027.36	1332.43	1069.93
hsa-miR-378a-3p_MIMAT0000732	1526.14	1076.03	802.249
hsa-miR-100-5p_MIMAT0000098	1387.93	915.286	931.837
hsa-miR-140-3p_MIMAT0004597	1203.23	914.979	885.736
hsa-let-7e-5p_MIMAT0000066	999.629	1191.87	776.687
hsa-miR-30c-5p_MIMAT0000244	1037.64	1115.96	753.328
hsa-miR-423-3p_MIMAT0001340	1115.62	1008.1	562.047
hsa-miR-449c-5p_MIMAT0010251	967.484	682.511	994.784
hsa-miR-411-5p_MIMAT0003329	950.318	755.743	916.212
hsa-miR-449a_MIMAT0001541	976.513	618.341	998.332
hsa-miR-148b-3p_MIMAT0000759	1017.2	779.533	805.904
hsa-miR-23a-3p_MIMAT0000078	740.198	836.135	863.512
hsa-miR-29a-3p_MIMAT0000086	608.121	764.704	1001.61
hsa-miR-19b-3p_MIMAT0000074	727.031	747.228	788.056
hsa-miR-532-5p_MIMAT0002888	657.046	753.2	742.348
hsa-miR-99a-5p_MIMAT0000097	794.39	704.754	567.85
hsa-miR-34c-5p_MIMAT0000686	659.378	467.923	831.117
hsa-miR-200c-3p_MIMAT0000617	355.803	932.923	462.849
hsa-let-7d-5p_MIMAT0000065	727.291	659.185	353.028
hsa-miR-222-3p_MIMAT0000279	802.281	592.61	330.188
hsa-miR-340-5p_MIMAT0004692	493.507	455.702	740.533
hsa-miR-31-5p_MIMAT0000089	406.277	721.928	478.932
hsa-miR-301a-3p_MIMAT0000688	491.829	396.873	688.693
hsa-miR-429_MIMAT0001536	307.291	554.182	667.109
hsa-miR-200a-3p_MIMAT0000682	345.702	743.569	444.698
hsa-miR-381-3p_MIMAT0000736	491.103	409.872	566.324
hsa-miR-15a-5p_MIMAT0000068	580.779	529.962	360.914
hsa-miR-345-5p_MIMAT0000772	319.12	616.042	500.214
hsa-miR-30a-3p_MIMAT0000088	457.245	496.701	474.759
hsa-miR-1307-5p_MIMAT0022727	307.903	511.513	574.033
hsa-miR-125b-2-3p_MIMAT0004603	439.621	483.142	421.831
hsa-miR-500a-3p_MIMAT0002871	603.543	406.475	340.015
hsa-miR-30e-3p_MIMAT0000693	475.527	388.24	453.45
hsa-miR-320a_MIMAT0000510	393.647	487.446	427.799
hsa-miR-181a-2-3p_MIMAT0004558	489.548	294.258	372.086
hsa-miR-654-3p_MIMAT0004814	491.169	375.471	282.507
hsa-miR-542-3p_MIMAT0003389	402.648	288.74	443.095
hsa-miR-660-5p_MIMAT0003338	340.014	346.439	442.59
hsa-miR-144-5p_MIMAT0004600	473.747	390.677	167.441
hsa-miR-450b-5p_MIMAT0004909	337.097	200.659	463.51
hsa-miR-449b-5p_MIMAT0003327	276.509	190.449	523.032
hsa-miR-136-3p_MIMAT0004606	284.614	250.878	440.709
hsa-miR-342-3p_MIMAT0000753	409.739	356.636	185.993
hsa-miR-203a-3p_MIMAT0000264	232.535	453.359	242.295
hsa-miR-20a-5p_MIMAT0000075	200.26	348.063	368.427
hsa-miR-769-5p_MIMAT0003886	400.33	259.567	263.55
hsa-miR-497-5p_MIMAT0002820	332.645	214.407	351.831
hsa-miR-455-5p_MIMAT0003150	393.141	204.021	273.166
hsa-miR-183-5p_MIMAT0000261	351.954	273.094	246.213
hsa-miR-152-3p_MIMAT0000438	315.444	310.774	202.751
hsa-miR-106b-5p_MIMAT0000680	247.733	232.328	328.598
hsa-miR-145-5p_MIMAT0000437	322.436	258.782	216.884
hsa-miR-17-5p_MIMAT0000070	261.037	277.565	249.657
hsa-miR-1260a_MIMAT0005911	264.225	211.792	292.619
hsa-miR-1260b_MIMAT0015041	251.595	205.483	278.612
hsa-miR-130b-3p_MIMAT0000691	326.338	209.131	196.355
hsa-miR-144-3p_MIMAT0000436	235.896	263.836	198.771
hsa-miR-410-3p_MIMAT0002171	283.409	189.199	208.577
hsa-miR-425-5p_MIMAT0003393	284.515	260.5	135.512
hsa-miR-155-5p_MIMAT0000646	237.791	301.939	137.094
hsa-miR-210-3p_MIMAT0000267	119.302	268.041	267.859
hsa-miR-363-3p_MIMAT0000707	248.114	220.281	149.071
hsa-miR-409-3p_MIMAT0001639	286.766	197.902	125.763
hsa-miR-28-5p_MIMAT0000085	240.785	233.448	130.682
hsa-miR-374a-3p_MIMAT0004688	117.872	150.361	319.022
hsa-miR-361-5p_MIMAT0000703	224.164	195.58	165.686
hsa-miR-424-3p_MIMAT0004749	313.229	161.443	112.927
hsa-miR-106b-3p_MIMAT0004672	245.316	202.926	134.466
hsa-miR-19a-3p_MIMAT0000073	170.161	176.293	224.306
hsa-miR-148a-5p_MIMAT0004549	215.55	191.316	151.972
hsa-miR-204-5p_MIMAT0000265	209.11	196.145	152.284
hsa-miR-335-5p_MIMAT0000765	258.761	151.733	123.667
hsa-miR-484_MIMAT0002174	188.828	188.669	149.858
hsa-miR-423-5p_MIMAT0004748	168.64	209.57	143.205
hsa-miR-9-5p_MIMAT0000441	111.974	113.975	274.8
hsa-miR-450a-5p_MIMAT0001545	188.569	107.868	201.671
hsa-miR-574-3p_MIMAT0003239	192.333	200.742	109.312
hsa-miR-181a-3p_MIMAT0000270	130.049	173.105	189.312
hsa-miR-181d-5p_MIMAT0002821	154.528	146.801	190.004
hsa-miR-145-3p_MIMAT0004601	173.277	113.263	202.635
hsa-miR-454-3p_MIMAT0003885	169.965	167.87	154.418
hsa-miR-27b-5p_MIMAT0004588	238.558	125.08	110.377
hsa-miR-128-3p_MIMAT0000424	191.864	152.397	125.572
hsa-miR-15b-5p_MIMAT0000417	179.689	152.349	105.126
hsa-miR-141-5p_MIMAT0004598	88.9546	163.937	164.846
hsa-miR-421_MIMAT0003339	149.787	133.936	124.383
hsa-miR-181c-3p_MIMAT0004559	163.409	108.265	128.28
hsa-miR-132-3p_MIMAT0000426	149.672	149.531	96.1182
hsa-miR-34a-5p_MIMAT0000255	89.4741	134.553	163.591
hsa-miR-214-3p_MIMAT0000271	153.88	141.798	95.4389
hsa-miR-125b-1-3p_MIMAT0004592	203.686	100.315	78.5053
hsa-miR-744-5p_MIMAT0004945	167.487	115.598	73.73
hsa-miR-30d-3p_MIMAT0004551	50.4478	127.122	169.967
hsa-miR-146a-5p_MIMAT0000449	113.222	175.46	51.8306
hsa-miR-493-5p_MIMAT0002813	135.958	87.921	111.115
hsa-miR-502-3p_MIMAT0004775	137.184	109.939	88.2269
hsa-miR-941_MIMAT0004984	113.172	109.232	109.199
hsa-miR-708-5p_MIMAT0004926	161.984	80.91	73.7756
hsa-miR-374a-5p_MIMAT0000727	82.0926	94.017	124.424
hsa-miR-142-3p_MIMAT0000434	84.1648	126.806	91.73
hsa-miR-34b-5p_MIMAT0000685	78.8422	80.708	127.061
hsa-miR-301b-3p_MIMAT0004958	93.6043	65.1396	127.022
hsa-miR-29c-3p_MIMAT0000681	73.3028	106.426	93.7963
hsa-miR-455-3p_MIMAT0004784	121.366	74.7911	71.7092
hsa-miR-374b-5p_MIMAT0004955	87.845	82.4803	93.6384
hsa-miR-150-5p_MIMAT0000451	118.39	107.802	40.1148
hsa-miR-378c_MIMAT0016847	100.89	102.998	60.8762
hsa-miR-214-5p_MIMAT0004564	103.7	81.2318	68.8318
hsa-miR-223-3p_MIMAT0000280	99.0792	110.209	45.5288
hsa-miR-335-3p_MIMAT0004703	160.289	49.1548	41.2539
hsa-miR-889-3p_MIMAT0004921	75.6899	62.2071	96.7479
hsa-miR-136-5p_MIMAT0000448	53.4394	55.2994	114.878
hsa-miR-193b-3p_MIMAT0002819	71.4413	69.2847	81.6721
hsa-miR-1307-3p_MIMAT0005951	65.625	80.8035	61.3233
hsa-miR-16-2-3p_MIMAT0004518	83.5926	78.6944	31.3213
hsa-miR-452-5p_MIMAT0001635	72.0276	58.4647	60.8963
hsa-miR-887-3p_MIMAT0004951	88.8283	54.5002	45.7272
hsa-miR-148b-5p_MIMAT0004699	63.0279	60.6171	63.9892
hsa-miR-577_MIMAT0003242	69.8109	62.6343	53.0419
hsa-let-7a-3p_MIMAT0004481	38.2461	56.5713	84.8856
hsa-miR-10a-3p_MIMAT0004555	56.83	60.1657	61.5401
hsa-miR-205-5p_MIMAT0000266	55.2024	83.3868	33.2221
hsa-miR-221-5p_MIMAT0004568	77.8568	56.0657	36.1428
hsa-miR-218-5p_MIMAT0000275	52.7289	57.7108	52.0415
hsa-miR-146b-3p_MIMAT0004766	59.1488	61.1932	39.9055
hsa-miR-4485-3p_MIMAT0019019	0.946254	1.354	149.078
hsa-miR-200a-5p_MIMAT0001620	39.8366	61.5313	55.4542
hsa-miR-339-3p_MIMAT0004702	57.4362	57.6547	39.7767
hsa-miR-708-3p_MIMAT0004927	53.1148	34.757	64.769
hsa-miR-1296-5p_MIMAT0005794	91.0722	40.2966	23.4823
hsa-miR-874-3p_MIMAT0004911	70.3466	45.2699	36.5319
hsa-miR-501-3p_MIMAT0004774	59.4904	47.2133	44.038
hsa-miR-561-5p_MIMAT0022706	42.9931	46.5758	59.5216
hsa-let-7b-3p_MIMAT0004482	33.5609	56.7037	56.8979
hsa-miR-130b-5p_MIMAT0004680	78.5496	44.3575	24.7183
hsa-miR-140-5p_MIMAT0000431	61.4913	44.5263	40.4465
hsa-miR-378d_MIMAT0018926	62.7732	56.4763	25.4841
hsa-miR-134-5p_MIMAT0000447	68.1092	42.4538	31.5354
hsa-miR-149-5p_MIMAT0000450	80.4197	40.9963	20.7161
hsa-miR-99a-3p_MIMAT0004511	45.8701	44.0789	48.2996
hsa-miR-425-3p_MIMAT0001343	55.8024	50.7117	28.6913
hsa-miR-320b_MIMAT0005792	42.323	44.3241	47.3035
hsa-miR-194-5p_MIMAT0000460	56.3247	45.0883	30.0281
hsa-miR-17-3p_MIMAT0000071	47.208	46.1267	37.1627
hsa-let-7d-3p_MIMAT0004484	55.385	45.8182	28.7151
hsa-miR-370-3p_MIMAT0000722	69.3261	34.1074	25.3489
hsa-miR-32-5p_MIMAT0000090	27.1392	45.4327	52.5335
hsa-miR-493-3p_MIMAT0003161	51.9326	35.3419	37.5525
hsa-miR-29b-3p_MIMAT0000100	17.9954	43.977	60.0506
hsa-miR-432-5p_MIMAT0002814	63.5379	35.6348	24.1271
hsa-miR-195-3p_MIMAT0004615	45.2301	37.7386	38.7784
hsa-miR-361-3p_MIMAT0004682	41.7119	50.4546	27.178
hsa-miR-34c-3p_MIMAT0004677	30.6074	43.4862	36.2351
hsa-miR-542-5p_MIMAT0003340	53.7179	28.5252	28.2646
hsa-miR-190a-5p_MIMAT0000458	23.1616	48.9587	37.2597
hsa-miR-10b-3p_MIMAT0004556	41.7769	30.5211	32.8651
hsa-miR-376c-3p_MIMAT0000720	28.1909	24.9034	46.8075
hsa-miR-127-5p_MIMAT0004604	31.6869	24.4975	40.2545
hsa-miR-187-3p_MIMAT0000262	33.8081	31.4709	30.5281
hsa-miR-365b-3p_MIMAT0022834	30.1193	33.7341	30.7084
hsa-miR-365a-3p_MIMAT0000710	30.1193	33.7341	30.7084
hsa-miR-224-5p_MIMAT0000281	30.1979	49.1737	15.4291
hsa-miR-331-3p_MIMAT0000760	24.9667	28.9443	37.54
hsa-miR-7977_MIMAT0031180	43.8678	26.4862	21.5872
hsa-miR-503-5p_MIMAT0002874	51.2169	23.1067	16.8014
hsa-miR-193a-3p_MIMAT0000459	19.0404	28.749	41.5649
hsa-miR-487b-3p_MIMAT0003180	38.838	26.1597	22.4144
hsa-miR-362-5p_MIMAT0000705	21.4594	33.824	30.3711
hsa-miR-197-3p_MIMAT0000227	17.2606	32.865	34.3641
hsa-miR-99b-3p_MIMAT0004678	34.3324	25.4693	25.0935
hsa-let-7f-2-3p_MIMAT0004487	20.8741	20.9889	40.8856
hsa-miR-598-3p_MIMAT0003266	28.1047	25.9415	29.0107
hsa-miR-1247-5p_MIMAT0005899	32.2259	33.8391	14.7436
hsa-miR-299-3p_MIMAT0000687	28.18	25.7514	25.3674
hsa-miR-153-3p_MIMAT0000439	20.7388	22.042	34.7624
hsa-miR-324-5p_MIMAT0000761	23.2702	26.4484	26.8677
hsa-miR-143-5p_MIMAT0004599	29.0744	21.5483	25.5218
hsa-miR-1285-3p_MIMAT0005876	32.6985	24.0192	19.0522
hsa-miR-30c-2-3p_MIMAT0004550	27.5142	26.4048	20.1802
hsa-miR-96-5p_MIMAT0000095	21.9196	23.1391	28.2549
hsa-miR-767-5p_MIMAT0003882	43.5127	17.9959	12.231
hsa-miR-652-3p_MIMAT0003322	28.6668	27.966	16.2891
hsa-miR-589-5p_MIMAT0004799	29.2789	27.8334	15.708
hsa-miR-574-5p_MIMAT0004795	22.1043	30.3368	20.0074
hsa-miR-339-5p_MIMAT0000764	26.612	23.1793	22.0959
hsa-miR-378e_MIMAT0018927	34.6687	28.4873	9.23235
hsa-miR-548k_MIMAT0005882	27.0822	20.4149	23.4354
hsa-miR-671-3p_MIMAT0004819	37.9235	22.8244	10.7623
hsa-miR-18a-5p_MIMAT0000072	18.2003	23.6005	28.3241
hsa-miR-590-3p_MIMAT0004801	14.6081	17.5768	33.1388
hsa-miR-369-3p_MIMAT0000721	20.2509	19.0536	25.9701
hsa-miR-369-5p_MIMAT0001621	30.1341	22.4437	12.6693
hsa-miR-24-2-5p_MIMAT0004497	22.844	21.5661	20.1714
hsa-miR-26b-3p_MIMAT0004500	31.1525	21.3095	11.1619
hsa-miR-330-5p_MIMAT0004693	21.2033	19.2938	22.0162
hsa-miR-93-3p_MIMAT0004509	33.6142	19.0818	10.517
hsa-miR-196a-5p_MIMAT0000226	22.6247	18.6857	19.8725
hsa-miR-152-5p_MIMAT0026479	19.8657	17.6993	22.1446
hsa-miR-193a-5p_MIMAT0004614	3.22102	36.2137	19.6432
hsa-miR-324-3p_MIMAT0000762	28.141	17.2198	13.3186
hsa-miR-4454_MIMAT0018976	28.6532	20.2019	9.17882
hsa-miR-20b-5p_MIMAT0001413	15.7989	21.2391	19.5953
hsa-miR-532-3p_MIMAT0004780	19.6331	21.9355	13.6534
hsa-miR-758-3p_MIMAT0003879	25.0444	15.0996	14.5192
hsa-miR-431-5p_MIMAT0001625	25.7944	16.0566	11.5637
hsa-miR-34b-3p_MIMAT0004676	14.8527	19.2696	16.9899
hsa-miR-188-5p_MIMAT0000457	16.9166	12.9484	20.5419
hsa-miR-1468-5p_MIMAT0006789	20.311	19.0371	11.4684
hsa-miR-135b-5p_MIMAT0000758	14.5351	17.0335	18.422
hsa-miR-505-3p_MIMAT0002876	18.2084	15.7913	15.612
hsa-miR-874-5p_MIMAT0026718	24.6708	14.0867	10.8215
hsa-miR-154-5p_MIMAT0000452	20.389	14.4023	13.9685
hsa-miR-132-5p_MIMAT0004594	22.8571	16.6442	9.4328
hsa-miR-190b_MIMAT0004929	17.0661	13.6682	17.5667
hsa-miR-185-5p_MIMAT0000455	12.3837	20.334	15.0155
hsa-miR-323a-3p_MIMAT0000755	24.8913	12.5037	9.15556
hsa-miR-320c_MIMAT0005793	11.3667	12.2814	19.8384
hsa-miR-539-3p_MIMAT0022705	13.5593	11.9173	17.7825
hsa-miR-664a-3p_MIMAT0005949	16.1266	16.1787	11.0115
hsa-miR-33b-5p_MIMAT0003301	7.48543	16.5754	18.3365
hsa-miR-625-5p_MIMAT0003294	21.4147	12.1221	9.31212
hsa-miR-212-3p_MIMAT0000269	15.1452	16.4597	10.7795
hsa-miR-30c-1-3p_MIMAT0004674	20.0465	11.322	10.7837
hsa-miR-1304-3p_MIMAT0022720	15.738	14.0533	11.5129
hsa-miR-5096_MIMAT0020603	14.7421	13.8713	11.6195
hsa-miR-376a-3p_MIMAT0000729	12.0646	11.222	16.238
hsa-miR-582-3p_MIMAT0004797	8.40449	10.4668	19.3298
hsa-miR-340-3p_MIMAT0000750	16.4112	11.7802	9.8639
hsa-miR-502-5p_MIMAT0002873	11.9069	9.47693	15.6886
hsa-miR-328-3p_MIMAT0000752	14.3149	14.4142	8.69905
hsa-miR-15b-3p_MIMAT0004586	10.378	14.0445	12.1752
hsa-miR-27a-5p_MIMAT0004501	9.87749	15.5514	9.67708
hsa-let-7g-3p_MIMAT0004584	9.39019	9.97868	15.166
hsa-miR-135a-5p_MIMAT0000428	11.6718	10.6291	12.3132
hsa-miR-3615_MIMAT0017994	14.44	13.156	7.09562
hsa-miR-3613-5p_MIMAT0017990	4.86035	9.28596	19.3467
hsa-miR-4677-3p_MIMAT0019761	12.6273	10.4084	10.9964
hsa-miR-379-5p_MIMAT0000733	8.85521	12.9853	12.09
hsa-miR-106a-5p_MIMAT0000103	10.8479	12.8861	10.306
hsa-miR-651-5p_MIMAT0003321	11.713	9.21763	11.7967
hsa-miR-2467-5p_MIMAT0019952	8.64093	10.1538	13.3831
hsa-miR-4286_MIMAT0016916	16.0991	8.18318	8.20184
hsa-miR-5701_MIMAT0022494	5.62376	8.19018	17.8704
hsa-miR-374b-3p_MIMAT0004956	8.21298	9.10023	14.453
hsa-miR-337-3p_MIMAT0000754	12.6428	9.22211	10.0148
hsa-miR-548o-3p_MIMAT0005919	12.9007	8.40869	10.1328
hsa-let-7i-3p_MIMAT0004585	8.16406	10.3961	12.6379
hsa-miR-584-5p_MIMAT0003249	14.3231	10.9189	6.34629
hsa-miR-200b-5p_MIMAT0004571	9.24132	13.3824	8.7226
hsa-miR-873-5p_MIMAT0004953	6.31566	12.8231	11.9401
hsa-miR-22-5p_MIMAT0004495	7.6239	12.264	10.9693
hsa-miR-6500-3p_MIMAT0025455	14.5955	7.16197	9.15488
hsa-miR-494-3p_MIMAT0002816	14.2029	8.4965	8.14051
hsa-miR-100-3p_MIMAT0004512	13.3754	7.96348	9.24756
hsa-miR-7706_MIMAT0030021	10.3848	11.5483	7.86107
hsa-miR-196b-3p_MIMAT0009201	10.1914	7.74974	11.4644
hsa-miR-1287-5p_MIMAT0005878	14.7563	8.42263	6.25619
hsa-miR-628-5p_MIMAT0004809	13.5854	9.85236	5.62392
hsa-miR-326_MIMAT0000756	8.40039	10.5244	9.73878
hsa-miR-377-3p_MIMAT0000730	8.51182	7.55992	12.2075
hsa-miR-320d_MIMAT0006764	6.95555	6.97998	13.8605
hsa-miR-454-5p_MIMAT0003884	13.6237	7.55238	6.14324
hsa-miR-342-5p_MIMAT0004694	12.5766	10.0833	4.72582
hsa-miR-671-5p_MIMAT0003880	8.85286	8.87863	8.81768
hsa-miR-338-3p_MIMAT0000763	8.7259	8.84655	8.84804
hsa-miR-576-5p_MIMAT0003241	10.9028	8.90673	6.34436
hsa-miR-1277-5p_MIMAT0022724	6.94061	9.18334	9.77946
hsa-miR-376a-5p_MIMAT0003386	10.9115	7.04532	8.01058
hsa-miR-487a-3p_MIMAT0002178	11.7787	7.79652	6.38783
hsa-miR-215-5p_MIMAT0000272	7.65756	8.10824	9.77473
hsa-let-7f-1-3p_MIMAT0004486	6.65788	8.55078	9.85009
hsa-miR-675-3p_MIMAT0006790	9.52412	7.84763	7.78348
hsa-let-7e-3p_MIMAT0004485	10.7116	8.26841	6.08617
hsa-miR-500a-5p_MIMAT0004773	7.28317	8.97131	8.60583
hsa-miR-3913-5p_MIMAT0018187	9.39889	7.11719	8.35075
hsa-miR-101-5p_MIMAT0004513	7.89567	8.32687	8.4377
hsa-miR-212-5p_MIMAT0022695	10.1147	9.62121	5.03089
hsa-miR-98-3p_MIMAT0022842	5.69083	7.97872	10.4983
hsa-miR-7-1-3p_MIMAT0004553	7.80657	7.92794	8.05042
hsa-miR-382-5p_MIMAT0000737	9.76476	8.11555	5.62149
hsa-miR-1185-1-3p_MIMAT0022838	9.9098	5.87089	7.25378
hsa-miR-495-3p_MIMAT0002817	6.76009	7.36608	8.78994
hsa-miR-382-3p_MIMAT0022697	8.90643	6.8146	7.14018
hsa-miR-500b-5p_MIMAT0016925	6.54297	8.08187	7.97715
hsa-miR-411-3p_MIMAT0004813	9.8043	8.10381	4.50204
hsa-miR-4532_MIMAT0019071	1.45337	2.19692	17.5118
hsa-miR-4448_MIMAT0018967	8.68764	6.42506	6.39391
hsa-miR-1180-3p_MIMAT0005825	9.44228	7.61603	4.53141
hsa-miR-1275_MIMAT0005929	6.89053	6.21516	7.76552
hsa-miR-509-3p_MIMAT0002881	12.3047	5.00222	3.51895
hsa-miR-95-3p_MIMAT0000094	8.76897	7.65645	4.34079
hsa-miR-7705_MIMAT0030020	5.83195	6.35621	8.25439
hsa-miR-23c_MIMAT0018000	7.21978	5.49945	7.39947
hsa-miR-7-5p_MIMAT0000252	3.59126	8.7024	7.78791
hsa-miR-3912-3p_MIMAT0018186	6.4037	5.96509	7.0415
hsa-miR-1301-3p_MIMAT0005797	7.34771	7.02664	5.15279
hsa-miR-619-5p_MIMAT0026622	3.93142	3.74069	11.0056
hsa-miR-30b-3p_MIMAT0004589	2.31857	10.0266	6.60192
hsa-miR-3909_MIMAT0018183	8.19496	7.17723	3.70491
hsa-miR-543_MIMAT0004954	9.04008	6.96478	3.08606
hsa-miR-24-1-5p_MIMAT0000079	5.58771	5.61537	7.29925
hsa-miR-33a-5p_MIMAT0000091	4.08146	5.76754	8.49325
hsa-miR-744-3p_MIMAT0004946	5.83527	4.84094	7.70883
hsa-miR-323b-3p_MIMAT0015050	9.69452	5.92366	2.96181
hsa-miR-337-5p_MIMAT0004695	5.27092	4.79494	7.80802
hsa-miR-125a-3p_MIMAT0004602	8.10252	6.10852	3.87002
hsa-miR-641_MIMAT0003311	6.96458	5.81217	5.07857
hsa-miR-376b-3p_MIMAT0002172	4.63962	4.54708	8.39991
hsa-miR-654-5p_MIMAT0003330	8.55039	5.61799	3.43727
hsa-miR-378a-5p_MIMAT0000731	4.09933	7.2025	6.0442
hsa-miR-362-3p_MIMAT0004683	3.14886	5.45171	8.34405
hsa-miR-3614-5p_MIMAT0017992	6.60708	7.19811	2.8509
hsa-miR-1271-5p_MIMAT0005796	7.06754	5.90422	3.37849
hsa-miR-3158-3p_MIMAT0015032	6.07199	5.74036	4.0942
hsa-miR-877-5p_MIMAT0004949	7.58958	5.25241	3.08658
hsa-miR-26a-2-3p_MIMAT0004681	1.77974	6.2224	7.57607
hsa-miR-629-5p_MIMAT0004810	4.2586	6.39829	4.88819
hsa-miR-3607-3p_MIMAT0017985	3.3452	4.66824	7.33724
hsa-miR-582-5p_MIMAT0003247	3.34484	4.63926	6.94311
hsa-miR-377-5p_MIMAT0004689	7.64853	4.75185	2.76989
hsa-miR-885-5p_MIMAT0004947	1.01558	8.29661	5.56087
hsa-miR-548ab_MIMAT0018928	5.71977	3.70256	5.34646
hsa-miR-5585-3p_MIMAT0022286	0.824159	1.06987	12.2683
hsa-miR-1261_MIMAT0005913	6.52615	3.21586	4.85581
hsa-miR-887-5p_MIMAT0026720	3.63298	2.85677	7.70219
hsa-miR-485-5p_MIMAT0002175	7.24696	5.01947	2.20314
hsa-miR-330-3p_MIMAT0000751	6.29797	5.13203	2.53497
hsa-miR-210-5p_MIMAT0026475	2.90135	6.28962	4.58326
hsa-miR-1298-5p_MIMAT0005800	9.50994	3.83926	0.655916
hsa-miR-135a-3p_MIMAT0004595	8.07536	3.57848	1.95382
hsa-miR-25-5p_MIMAT0004498	7.24097	4.48575	1.81771
hsa-miR-483-3p_MIMAT0002173	5.62955	3.7	3.94159
hsa-miR-331-5p_MIMAT0004700	5.34229	3.96808	3.9177
hsa-miR-133a-3p_MIMAT0000427	4.14966	5.32031	3.70656
hsa-miR-675-5p_MIMAT0004284	4.47508	5.2813	3.34937
hsa-miR-128-1-5p_MIMAT0026477	5.94633	3.9635	2.74936
hsa-miR-548d-5p_MIMAT0004812	4.32905	4.45003	3.76895
hsa-miR-32-3p_MIMAT0004505	3.05741	4.40433	4.95688
hsa-miR-5683_MIMAT0022472	3.81099	3.60475	4.89008
hsa-miR-769-3p_MIMAT0003887	5.29136	4.09709	2.9212
hsa-miR-501-5p_MIMAT0002872	4.22583	4.0332	3.78264
hsa-miR-7641_MIMAT0029782	5.42552	4.27319	2.32482
hsa-miR-184_MIMAT0000454	4.44327	4.90365	2.62678
hsa-miR-550a-3p_MIMAT0003257	6.07111	4.1136	1.81913
hsa-miR-29c-5p_MIMAT0004673	3.26157	5.16291	3.4412
hsa-miR-873-3p_MIMAT0022717	1.85686	7.28932	2.69874
hsa-miR-548e-3p_MIMAT0005874	4.10638	3.91705	3.74941
hsa-miR-18a-3p_MIMAT0002891	5.89098	4.20909	1.79507
hsa-miR-1247-3p_MIMAT0022721	5.44002	5.32046	1.17501
hsa-miR-433-3p_MIMAT0001627	4.57167	3.76959	3.31934
hsa-miR-3065-3p_MIMAT0015378	3.42603	5.9461	2.27723
hsa-miR-7974_MIMAT0031177	6.1766	2.7406	2.64807
hsa-miR-665_MIMAT0004952	4.48482	2.89634	3.95246
hsa-miR-2277-5p_MIMAT0017352	4.4819	3.67205	3.10492
hsa-miR-139-5p_MIMAT0000250	3.82172	4.32215	3.02811
hsa-miR-664a-5p_MIMAT0005948	4.79631	4.59412	1.84583
hsa-miR-942-5p_MIMAT0004985	5.27336	3.8796	2.01947
hsa-miR-4792_MIMAT0019964	3.43388	4.76737	2.88515
hsa-miR-105-5p_MIMAT0000102	5.99862	3.15806	1.95323
hsa-miR-3117-3p_MIMAT0014979	4.19433	3.11151	3.66594
hsa-miR-31-3p_MIMAT0004504	1.42221	4.38601	5.06974
hsa-miR-450a-2-3p_MIMAT0031074	5.42868	3.12607	2.33288
hsa-miR-2355-5p_MIMAT0016895	2.98519	3.2839	4.41743
hsa-miR-3065-5p_MIMAT0015066	2.79964	5.32433	2.64278
hsa-miR-224-3p_MIMAT0009198	4.37176	3.51066	2.74206
hsa-miR-3605-3p_MIMAT0017982	5.02078	4.35826	1.29914
hsa-miR-486-3p_MIMAT0004762	6.02754	4.20138	0.471562
hsa-miR-550a-5p_MIMAT0004800	5.3062	3.4881	1.58356
hsa-miR-550a-3-5p_MIMAT0020925	5.3062	3.47929	1.58356
hsa-miR-548ay-5p_MIMAT0025452	3.35035	3.58368	3.23605
hsa-miR-1185-5p_MIMAT0005798	3.46392	2.85838	3.79744
hsa-miR-20a-3p_MIMAT0004493	3.61795	2.90166	3.5209
hsa-miR-29a-5p_MIMAT0004503	2.80712	3.19624	3.89329
hsa-miR-1270_MIMAT0005924	4.73937	3.69305	1.55823
hsa-miR-409-5p_MIMAT0001638	3.28762	2.4255	4.10079
hsa-miR-656-3p_MIMAT0003332	2.66039	3.14984	4.00373
hsa-miR-4421_MIMAT0018934	3.63961	2.37998	3.66887
hsa-miR-548i_MIMAT0005935	4.64399	2.72504	2.35541
hsa-miR-188-3p_MIMAT0004613	3.34341	2.91658	3.09562
hsa-miR-191-3p_MIMAT0001618	4.7873	2.44685	1.99575
hsa-miR-668-3p_MIMAT0003881	3.98972	3.25068	1.96511
hsa-miR-379-3p_MIMAT0004690	4.37846	2.8934	1.93365
hsa-miR-431-3p_MIMAT0004757	3.69731	2.69139	2.71392
hsa-miR-548o-5p_MIMAT0022738	3.1775	2.83882	3.02381
hsa-miR-548c-5p_MIMAT0004806	3.1775	2.83882	3.02381
hsa-miR-548au-5p_MIMAT0022291	3.1775	2.83882	3.02381
hsa-miR-548am-5p_MIMAT0022740	3.1775	2.83882	3.02381
hsa-miR-625-3p_MIMAT0004808	3.51971	3.20475	2.32411
hsa-miR-6507-5p_MIMAT0025470	3.54601	3.13556	2.27787
hsa-miR-1185-2-3p_MIMAT0022713	3.70106	2.42429	2.72901
hsa-miR-4521_MIMAT0019058	3.5507	2.87034	2.40798
hsa-miR-485-3p_MIMAT0002176	3.79901	2.86867	2.11246
hsa-miR-3605-5p_MIMAT0017981	4.40688	2.82675	1.50832
hsa-miR-33a-3p_MIMAT0004506	1.8898	2.18172	4.44957
hsa-miR-652-5p_MIMAT0022709	1.18149	2.69176	4.55159
hsa-miR-548h-3p_MIMAT0022723	3.75715	2.72245	2.00731
hsa-miR-548z_MIMAT0018446	3.75715	2.72245	2.00731
hsa-miR-548e-5p_MIMAT0026736	2.64546	2.50762	3.14511
hsa-miR-412-5p_MIMAT0026557	3.32776	2.25719	2.64817
hsa-miR-659-5p_MIMAT0022710	2.50757	2.92138	2.64192
hsa-miR-3200-3p_MIMAT0015085	2.98514	2.68381	2.41266
hsa-miR-3176_MIMAT0015053	2.80652	3.30605	1.99569
hsa-miR-92a-1-5p_MIMAT0004507	3.32807	3.21886	1.57116
hsa-miR-18b-5p_MIMAT0001412	2.43646	2.65805	2.93098
hsa-miR-483-5p_MIMAT0004761	2.49268	3.06098	2.32948
hsa-miR-34a-3p_MIMAT0004557	2.85185	1.8954	3.05267
hsa-miR-488-3p_MIMAT0004763	2.4771	1.69793	3.58854
hsa-miR-548n_MIMAT0005916	3.30208	1.93251	2.55428
hsa-miR-3131_MIMAT0014996	3.92912	1.52637	2.27054
hsa-miR-548ba_MIMAT0031175	1.98169	2.43775	3.23938
hsa-miR-185-3p_MIMAT0004611	2.90278	2.73589	2.01161
hsa-miR-4746-5p_MIMAT0019880	3.91849	1.97666	1.50078
hsa-miR-1303_MIMAT0005891	3.25898	2.40613	1.61283
hsa-miR-203b-3p_MIMAT0019814	2.62213	2.32198	2.12537
hsa-let-7c-3p_MIMAT0026472	2.46374	2.45765	2.03912
hsa-miR-504-5p_MIMAT0002875	3.60425	2.44007	0.916711
hsa-miR-4326_MIMAT0016888	2.53909	2.40263	1.93093
hsa-miR-548b-5p_MIMAT0004798	2.1565	2.35412	2.30312
hsa-miR-940_MIMAT0004983	3.92969	1.78416	1.17339
hsa-miR-134-3p_MIMAT0026481	2.91718	1.7544	2.09196
hsa-miR-497-3p_MIMAT0004768	1.96429	1.66714	3.04561
hsa-miR-548ad-5p_MIMAT0032114	1.77648	2.58804	2.29228
hsa-miR-548ae-5p_MIMAT0032115	1.77648	2.58804	2.29228
hsa-miR-548h-5p_MIMAT0005928	2.64755	1.99382	1.91666
hsa-miR-299-5p_MIMAT0002890	2.07968	2.78388	1.7052
hsa-miR-508-3p_MIMAT0002880	2.87997	1.66959	1.95566
hsa-miR-766-3p_MIMAT0003888	1.40956	2.24001	2.66245
hsa-miR-183-3p_MIMAT0004560	3.02574	1.9164	1.40916
hsa-miR-380-3p_MIMAT0000735	2.59199	1.778	1.9306
hsa-miR-181b-3p_MIMAT0022692	0.923923	1.66357	3.55937
hsa-miR-548x-5p_MIMAT0022733	2.42072	1.8941	1.86099
hsa-miR-548aj-5p_MIMAT0022739	2.42072	1.8941	1.86099
hsa-miR-548g-5p_MIMAT0022722	2.42072	1.8941	1.86099
hsa-miR-449b-3p_MIMAT0009203	2.77872	1.36932	2.01482
hsa-miR-548ar-5p_MIMAT0022265	2.41016	1.88848	1.85371
hsa-miR-655-3p_MIMAT0003331	1.63806	1.82508	2.62688
hsa-miR-200c-5p_MIMAT0004657	1.20438	2.58345	2.30324
hsa-miR-296-3p_MIMAT0004679	3.31202	1.58712	1.25021
hsa-miR-660-3p_MIMAT0022711	2.02612	1.83282	2.05545
hsa-miR-223-5p_MIMAT0004570	1.94079	3.03563	0.986523
hsa-miR-4461_MIMAT0018983	1.05097	1.17003	3.56523
hsa-miR-628-3p_MIMAT0003297	2.45105	2.03228	1.29608
hsa-miR-548f-5p_MIMAT0026739	2.31896	1.73557	1.66214
hsa-miR-499a-5p_MIMAT0002870	1.43675	1.96192	2.2685
hsa-miR-589-3p_MIMAT0003256	2.65605	2.04655	0.948682
hsa-miR-124-3p_MIMAT0000422	3.07992	1.64481	0.917724
hsa-miR-1197_MIMAT0005955	2.00528	1.32405	2.22009
hsa-miR-7704_MIMAT0030019	2.28124	2.06084	1.25139
hsa-miR-9-3p_MIMAT0000442	1.03841	1.10222	3.20812
hsa-miR-4775_MIMAT0019931	1.63947	1.64556	2.01604
hsa-miR-548al_MIMAT0019024	1.82999	1.43496	1.73646
hsa-miR-373-3p_MIMAT0000726	1.98719	1.43339	1.5386
hsa-miR-92b-5p_MIMAT0004792	1.49063	1.79132	1.6434
hsa-miR-147b_MIMAT0004928	1.30526	1.88191	1.6427
hsa-miR-5100_MIMAT0022259	1.65333	1.95917	1.18143
hsa-miR-219a-5p_MIMAT0000276	1.71684	1.2741	1.72283
hsa-miR-3677-3p_MIMAT0018101	1.86957	1.46344	1.33229
hsa-miR-6503-3p_MIMAT0025463	1.69428	1.40954	1.45281
hsa-miR-1262_MIMAT0005914	2.33073	1.51178	0.756893
hsa-miR-934_MIMAT0004977	0.281729	1.00317	3.13894
hsa-miR-876-5p_MIMAT0004924	0.513211	1.43151	2.51589
hsa-miR-181b-2-3p_MIMAT0031893	1.36938	1.08732	2.01806
hsa-miR-627-5p_MIMAT0003296	2.0248	1.38889	1.04366
hsa-miR-3960_MIMAT0019337	0.482825	2.13786	1.70882
hsa-miR-1268b_MIMAT0018925	1.08126	1.84298	1.40779
hsa-miR-1273g-3p_MIMAT0022742	0.774872	1.16141	2.32973
hsa-miR-585-3p_MIMAT0003250	1.28283	1.91807	1.10255
hsa-miR-5699-5p_MIMAT0027103	1.51002	1.16931	1.58103
hsa-miR-135b-3p_MIMAT0004698	1.40163	1.46578	1.38521
hsa-miR-1285-5p_MIMAT0022719	1.68494	1.58625	0.915755
hsa-miR-2110_MIMAT0010133	1.54418	1.47527	1.12937
hsa-miR-580-3p_MIMAT0003245	1.33791	1.04042	1.65068
hsa-miR-222-5p_MIMAT0004569	1.99861	0.958953	1.03795
hsa-miR-1268a_MIMAT0005922	1.05643	1.66985	1.22042
hsa-miR-329-3p_MIMAT0001629	1.48269	1.26902	1.13085
hsa-miR-627-3p_MIMAT0026623	1.22979	0.990741	1.61104
hsa-miR-5000-3p_MIMAT0021020	1.31031	1.08585	1.40741
hsa-miR-190a-3p_MIMAT0026482	1.10091	1.05359	1.5435
hsa-miR-3688-3p_MIMAT0018116	1.4176	1.33979	0.96075
hsa-miR-676-3p_MIMAT0018204	0.995719	1.19381	1.42851
hsa-miR-219a-1-3p_MIMAT0004567	1.74437	1.17241	0.632247
hsa-miR-4284_MIMAT0016915	0.0470164	0.103202	3.19568
hsa-miR-616-5p_MIMAT0003284	1.25461	1.3937	0.843843
hsa-miR-548p_MIMAT0005934	1.15613	0.796199	1.48155
hsa-miR-548ah-3p_MIMAT0020957	1.15883	0.74236	1.52019
hsa-miR-4645-3p_MIMAT0019706	1.37025	1.16284	0.92044
hsa-miR-5091_MIMAT0021083	0.811913	1.30125	1.30377
hsa-miR-548av-3p_MIMAT0022304	1.14448	0.735202	1.44939
hsa-miR-1286_MIMAT0005877	1.41423	0.738447	1.16828
hsa-miR-301a-5p_MIMAT0022696	1.01776	0.943097	1.30915
hsa-miR-545-5p_MIMAT0004785	1.06304	0.950644	1.22487
hsa-miR-3116_MIMAT0014978	0.736237	1.37924	1.11878
hsa-miR-615-3p_MIMAT0003283	1.08264	0.820233	1.30172
hsa-miR-105-3p_MIMAT0004516	1.6816	0.692895	0.843479
hsa-miR-618_MIMAT0003287	1.04382	1.06847	1.08715
hsa-miR-1273d_MIMAT0015090	0.857487	0.86049	1.43106
hsa-miR-19a-5p_MIMAT0004490	0.478841	0.919101	1.68995
hsa-miR-2114-3p_MIMAT0011157	0.7335	1.05189	1.32607
hsa-miR-496_MIMAT0002818	1.31078	0.998997	0.782198
hsa-miR-1306-5p_MIMAT0022726	0.987646	0.950942	1.1192
hsa-miR-1245a_MIMAT0005897	1.18747	0.778978	1.07335
hsa-miR-1249-3p_MIMAT0005901	1.30046	1.15419	0.608593
hsa-miR-26a-1-3p_MIMAT0004499	1.13742	0.922316	0.971701
hsa-miR-3613-3p_MIMAT0017991	1.15083	0.901915	0.965509
hsa-miR-296-5p_MIMAT0000690	1.30887	1.12029	0.565639
hsa-miR-5699-3p_MIMAT0022492	1.09494	0.690259	1.16436
hsa-miR-551b-3p_MIMAT0003233	1.70014	0.466962	0.786475
hsa-miR-371a-5p_MIMAT0004687	1.18083	0.807489	0.905019
hsa-miR-1266-5p_MIMAT0005920	0.676817	1.36695	0.843483
hsa-miR-1246_MIMAT0005898	0.803473	1.11364	0.843246
hsa-miR-3934-5p_MIMAT0018349	0.915185	1.18728	0.638072
hsa-miR-592_MIMAT0003260	1.11243	0.735209	0.862608
hsa-miR-370-5p_MIMAT0026483	1.09227	0.937297	0.661136
hsa-miR-1973_MIMAT0009448	0	0.0233436	2.52549
hsa-miR-5010-3p_MIMAT0021044	1.1574	0.738959	0.736308
hsa-miR-549a_MIMAT0003333	1.31285	0.61777	0.675461
hsa-miR-1294_MIMAT0005884	1.07075	0.816926	0.690337
hsa-miR-23b-5p_MIMAT0004587	0.975641	1.11738	0.465639
hsa-miR-4662a-5p_MIMAT0019731	0.826524	0.672987	0.976173
hsa-miR-5695_MIMAT0022488	1.14063	0.611481	0.735287
hsa-miR-5680_MIMAT0022468	0.677454	0.914047	0.850543
hsa-miR-4636_MIMAT0019693	0.582821	1.03426	0.800671
hsa-miR-3609_MIMAT0017986	1.25895	0.481219	0.657322
hsa-miR-372-3p_MIMAT0000724	0.791404	0.628789	0.945583
hsa-miR-6716-3p_MIMAT0025845	0.846929	1.07292	0.44964
hsa-miR-590-5p_MIMAT0003258	0.472589	0.683755	1.15987
hsa-miR-491-5p_MIMAT0002807	1.0287	0.835196	0.491797
hsa-miR-33b-3p_MIMAT0004811	0.739983	1.03686	0.567495
hsa-miR-378g_MIMAT0018937	1.26619	0.630951	0.44559
hsa-miR-548l_MIMAT0005889	1.18566	0.642676	0.451897
hsa-miR-365b-5p_MIMAT0022833	0.762175	0.843498	0.656083
hsa-miR-3622a-5p_MIMAT0018003	0.925798	0.932033	0.370042
hsa-miR-4768-5p_MIMAT0019920	0.785717	0.63682	0.692769
hsa-miR-19b-1-5p_MIMAT0004491	0.653545	0.546285	0.900331
hsa-miR-5001-3p_MIMAT0021022	0.737044	0.755114	0.587033
hsa-miR-6724-5p_MIMAT0025856	0.737402	0.94738	0.385183
hsa-miR-3129-3p_MIMAT0019202	0.85196	0.741293	0.462599
hsa-miR-4484_MIMAT0019018	0.104063	0.141947	1.65937
hsa-miR-548j-5p_MIMAT0005875	0.712724	0.781577	0.479201
hsa-miR-770-5p_MIMAT0003948	0.780469	0.68922	0.473417
hsa-miR-3126-5p_MIMAT0014989	1.21479	0.506754	0.237173
hsa-miR-6501-5p_MIMAT0025458	0.813017	0.764378	0.368753
hsa-miR-433-5p_MIMAT0026554	0.893854	0.530702	0.492262
hsa-miR-1255a_MIMAT0005906	0.76155	0.678271	0.471059
hsa-miR-3174_MIMAT0015051	0.975766	0.604664	0.339235
hsa-miR-3661_MIMAT0018082	0.886684	0.535104	0.41791
hsa-miR-29b-2-5p_MIMAT0004515	0.550956	0.876501	0.410099
hsa-miR-103a-2-5p_MIMAT0009196	0.545156	0.672059	0.595266
hsa-miR-378i_MIMAT0019074	0.661653	0.545896	0.586218
hsa-miR-876-3p_MIMAT0004925	0.292554	0.854479	0.613203
hsa-miR-193b-5p_MIMAT0004767	0.453479	0.74708	0.562773
hsa-miR-2114-5p_MIMAT0011156	0.682175	0.446726	0.603246
hsa-miR-2116-3p_MIMAT0011161	0.72115	0.658281	0.363091
hsa-miR-3664-3p_MIMAT0019220	0.842176	0.4839	0.379916
hsa-miR-758-5p_MIMAT0022929	0.820174	0.414528	0.405195
hsa-miR-29b-1-5p_MIMAT0004514	0.254853	0.895358	0.448073
hsa-miR-548at-5p_MIMAT0022277	0.681732	0.561496	0.322811
hsa-miR-7978_MIMAT0031181	0.696155	0.407094	0.225743
hsa-miR-4418_MIMAT0018930	0.0761446	0.210692	0.952003
hsa-miR-503-3p_MIMAT0022925	0.874625	0.229324	0.184364

## Sheet: Table S1C
Table S1C. miRNAs detected in EST blood samples.
miRNAs with 1 CPM in at least 75% of samples within a sample group - early secretory (ES),
mid-secretory (MS) or recurrent implantation failure (RIF) - were considered as detected.
miRNAs are sorted according to abundance (high->low).
miRNA ID	Average CPM in ES samples	Average CPM in MS samples	Average CPM in RIF MS samples
hsa-miR-486-5p_MIMAT0002177	865571	863213	842804
hsa-miR-92a-3p_MIMAT0000092	65286.7	70071.3	84838.8
hsa-miR-451a_MIMAT0001631	14370.4	13516.2	13048.2
hsa-miR-191-5p_MIMAT0000440	8900.66	7391.92	8831.84
hsa-miR-182-5p_MIMAT0000259	5894.6	5945.79	6548.18
hsa-miR-25-3p_MIMAT0000081	5406.9	5368.79	6260.01
hsa-miR-16-5p_MIMAT0000069	4192.16	4126.64	4409.77
hsa-miR-22-3p_MIMAT0000077	3640.48	3743.6	4107.18
hsa-miR-484_MIMAT0002174	2062.94	2092.14	2648.52
hsa-miR-192-5p_MIMAT0000222	1702.14	1646	1724.97
hsa-miR-142-5p_MIMAT0000433	1633.83	1647.4	1568.32
hsa-miR-92b-3p_MIMAT0003218	1481.84	1615.85	1735.66
hsa-miR-181a-5p_MIMAT0000256	1405.23	1441.59	1797.1
hsa-miR-425-5p_MIMAT0003393	1084.45	1258.06	1151.45
hsa-miR-186-5p_MIMAT0000456	998.357	856.617	1043.24
hsa-miR-26a-5p_MIMAT0000082	793.821	780.759	913.724
hsa-miR-140-3p_MIMAT0004597	840.909	864.351	671.502
hsa-let-7a-5p_MIMAT0000062	857.336	756.935	736.519
hsa-miR-423-5p_MIMAT0004748	639.574	745.806	995.312
hsa-miR-30d-5p_MIMAT0000245	709.114	725.708	765.163
hsa-miR-363-3p_MIMAT0000707	677.571	671.375	724.109
hsa-miR-30c-5p_MIMAT0000244	610.885	615.1	603.141
hsa-let-7f-5p_MIMAT0000067	629.878	565.604	604.046
hsa-miR-93-5p_MIMAT0000093	539.61	508.953	650.718
hsa-miR-150-5p_MIMAT0000451	503.322	532.621	464.576
hsa-let-7i-5p_MIMAT0000415	506.057	487.21	499.87
hsa-miR-151a-5p_MIMAT0004697	493.958	457.655	523.159
hsa-miR-151b_MIMAT0010214	493.922	457.646	523.14
hsa-miR-423-3p_MIMAT0001340	395.545	434.827	647.628
hsa-miR-151a-3p_MIMAT0000757	414.2	423.402	550.819
hsa-miR-103a-3p_MIMAT0000101	462.96	441.846	341.51
hsa-miR-107_MIMAT0000104	341.222	327.931	260.548
hsa-miR-3615_MIMAT0017994	279.447	306.809	376.431
hsa-miR-4732-3p_MIMAT0019856	240.402	256.42	395.834
hsa-let-7g-5p_MIMAT0000414	246.345	221.158	242.871
hsa-miR-106b-3p_MIMAT0004672	229.106	241.201	232.538
hsa-miR-15a-5p_MIMAT0000068	225.808	217.173	227.809
hsa-miR-128-3p_MIMAT0000424	172.944	177.061	263.794
hsa-miR-30e-5p_MIMAT0000692	139.134	125.281	175.56
hsa-miR-30b-5p_MIMAT0000420	136.452	127.963	132.063
hsa-miR-223-3p_MIMAT0000280	131.317	122.637	145.399
hsa-miR-10a-5p_MIMAT0000253	131.186	114.624	141.96
hsa-miR-100-5p_MIMAT0000098	152.988	125.13	52.983
hsa-miR-652-3p_MIMAT0003322	110.825	116.8	124.386
hsa-miR-15b-5p_MIMAT0000417	111.912	113.762	110.185
hsa-miR-532-5p_MIMAT0002888	101.97	107.915	119.294
hsa-miR-148a-3p_MIMAT0000243	103.952	90.8209	120.251
hsa-miR-197-3p_MIMAT0000227	91.6339	96.5594	128.258
hsa-miR-26b-5p_MIMAT0000083	98.0972	94.7423	115.315
hsa-miR-28-3p_MIMAT0004502	85.3635	89.6831	133.859
hsa-miR-183-5p_MIMAT0000261	122.665	70.6152	82.0836
hsa-miR-144-5p_MIMAT0004600	106.901	87.9488	76.9778
hsa-miR-320a_MIMAT0000510	85.538	91.2526	101.641
hsa-miR-126-5p_MIMAT0000444	93.7134	75.2564	96.1872
hsa-miR-130a-3p_MIMAT0000425	80.6123	78.8469	103.473
hsa-miR-941_MIMAT0004984	79.3781	83.1596	92.8998
hsa-miR-27b-3p_MIMAT0000419	75.921	71.6351	96.6923
hsa-miR-378a-3p_MIMAT0000732	78.8803	75.8103	74.8427
hsa-let-7b-5p_MIMAT0000063	74.1133	73.4864	77.5052
hsa-miR-21-5p_MIMAT0000076	69.2125	61.6809	82.5539
hsa-miR-550a-3p_MIMAT0003257	66.3037	67.8638	67.0351
hsa-miR-1260a_MIMAT0005911	59.1901	73.5741	67.2087
hsa-miR-1260b_MIMAT0015041	58.1816	72.5723	65.9091
hsa-miR-27a-3p_MIMAT0000084	60.7624	56.0076	72.9685
hsa-miR-331-3p_MIMAT0000760	55.7697	64.2383	55.0438
hsa-miR-125a-5p_MIMAT0000443	67.1964	62.593	31.6394
hsa-miR-501-3p_MIMAT0004774	75.7937	61.308	13.0141
hsa-miR-361-3p_MIMAT0004682	51.1101	52.0094	60.4066
hsa-miR-99b-5p_MIMAT0000689	73.6674	57.2818	14.3539
hsa-miR-532-3p_MIMAT0004780	46.3315	52.564	49.6881
hsa-miR-345-5p_MIMAT0000772	44.4839	40.6177	64.729
hsa-miR-18a-3p_MIMAT0002891	41.7923	44.7155	60.7871
hsa-let-7d-5p_MIMAT0000065	49.6418	45.0645	45.5608
hsa-miR-342-3p_MIMAT0000753	49.5082	43.0948	36.5821
hsa-miR-584-5p_MIMAT0003249	41.8486	42.8079	41.7766
hsa-miR-101-3p_MIMAT0000099	47.1612	37.9147	40.3818
hsa-let-7d-3p_MIMAT0004484	38.0995	40.8074	49.4375
hsa-miR-576-5p_MIMAT0003241	41.673	38.1777	42.9557
hsa-miR-10b-5p_MIMAT0000254	28.2031	37.8647	64.5394
hsa-miR-185-5p_MIMAT0000455	38.6463	36.9631	36.6544
hsa-miR-3158-3p_MIMAT0015032	35.5223	35.7851	40.6449
hsa-miR-194-5p_MIMAT0000460	38.566	37.5411	30.023
hsa-miR-500a-3p_MIMAT0002871	40.3226	33.8498	29.3511
hsa-miR-143-3p_MIMAT0000435	29.7138	27.8336	54.7846
hsa-miR-1285-3p_MIMAT0005876	33.9681	36.6095	33.3774
hsa-miR-19b-3p_MIMAT0000074	38.0679	36.0848	25.7206
hsa-miR-148b-3p_MIMAT0000759	31.2054	31.1917	38.1653
hsa-miR-181a-2-3p_MIMAT0004558	30.2487	31.2009	38.2103
hsa-miR-942-5p_MIMAT0004985	25.4444	25.908	46.03
hsa-miR-130b-5p_MIMAT0004680	28.453	27.2657	36.8608
hsa-miR-93-3p_MIMAT0004509	24.2255	25.3271	34.5481
hsa-miR-23a-3p_MIMAT0000078	27.5777	25.3491	25.6458
hsa-miR-574-3p_MIMAT0003239	24.1139	27.0661	25.8756
hsa-miR-589-5p_MIMAT0004799	23.9572	24.3719	28.7176
hsa-miR-130b-3p_MIMAT0000691	22.4792	22.6003	33.9421
hsa-miR-210-3p_MIMAT0000267	23.3003	23.2499	30.5711
hsa-miR-96-5p_MIMAT0000095	36.6689	24.7481	5.09969
hsa-miR-16-2-3p_MIMAT0004518	20.3864	22.8778	33.9306
hsa-miR-17-5p_MIMAT0000070	25.5254	22.1252	25.5677
hsa-miR-98-5p_MIMAT0000096	27.4907	22.3926	21.0653
hsa-miR-664a-3p_MIMAT0005949	22.5273	25.2472	20.828
hsa-miR-126-3p_MIMAT0000445	23.9155	20.748	24.5231
hsa-miR-328-3p_MIMAT0000752	20.2027	21.3125	28.5693
hsa-miR-30e-3p_MIMAT0000693	22.5273	22.2414	23.1191
hsa-let-7c-5p_MIMAT0000064	18.908	18.2422	30.4382
hsa-miR-339-3p_MIMAT0004702	18.8681	19.7893	26.0061
hsa-miR-221-3p_MIMAT0000278	19.8202	19.1816	24.2783
hsa-miR-502-3p_MIMAT0004775	26.1911	20.8108	9.7078
hsa-miR-744-5p_MIMAT0004945	18.2841	20.9219	19.3587
hsa-miR-409-3p_MIMAT0001639	19.6387	19.9416	14.5098
hsa-miR-4685-3p_MIMAT0019772	15.9264	17.5808	24.2759
hsa-miR-7706_MIMAT0030021	18.254	17.2904	18.0385
hsa-miR-106b-5p_MIMAT0000680	17.9213	16.6588	19.3957
hsa-miR-15b-3p_MIMAT0004586	17.2889	16.5879	20.018
hsa-miR-181b-5p_MIMAT0000257	16.816	17.2589	18.3392
hsa-miR-23b-3p_MIMAT0000418	17.7205	17.2823	16.7378
hsa-miR-324-5p_MIMAT0000761	17.3187	17.8529	15.4784
hsa-miR-125b-5p_MIMAT0000423	20.4278	16.847	10.2458
hsa-miR-146b-5p_MIMAT0002809	19.0149	14.353	15.8931
hsa-miR-17-3p_MIMAT0000071	17.0005	17.08	14.3455
hsa-miR-3605-3p_MIMAT0017982	13.9987	14.4809	20.5095
hsa-miR-424-3p_MIMAT0004749	14.2632	14.6713	19.7323
hsa-miR-1304-3p_MIMAT0022720	14.6492	15.9862	15.7073
hsa-miR-1307-3p_MIMAT0005951	14.3396	15.434	15.8505
hsa-miR-5010-3p_MIMAT0021044	12.4084	14.2158	20.6969
hsa-miR-454-5p_MIMAT0003884	14.1792	14.7635	16.2641
hsa-miR-454-3p_MIMAT0003885	15.9963	12.9942	15.016
hsa-miR-636_MIMAT0003306	12.4239	13.5939	14.9146
hsa-miR-20a-5p_MIMAT0000075	15.187	10.8852	14.802
hsa-miR-7976_MIMAT0031179	14.949	13.4253	9.37109
hsa-miR-127-3p_MIMAT0000446	13.0355	12.2123	13.8989
hsa-miR-324-3p_MIMAT0000762	11.4941	12.6082	15.4905
hsa-miR-222-3p_MIMAT0000279	12.38	12.5513	13.9163
hsa-miR-421_MIMAT0003339	12.0567	12.3454	13.3884
hsa-miR-146a-5p_MIMAT0000449	13.0709	9.62533	9.7397
hsa-miR-660-5p_MIMAT0003338	11.7639	10.316	8.94251
hsa-miR-6511a-3p_MIMAT0025479	10.1355	10.8538	10.5129
hsa-miR-1180-3p_MIMAT0005825	10.232	10.5678	10.0541
hsa-miR-339-5p_MIMAT0000764	9.81404	9.01949	12.2311
hsa-miR-361-5p_MIMAT0000703	9.6054	9.66585	10.0148
hsa-miR-26b-3p_MIMAT0004500	9.72061	9.03272	10.2506
hsa-miR-29a-3p_MIMAT0000086	9.23352	8.91572	10.6651
hsa-let-7i-3p_MIMAT0004585	8.85507	9.79506	9.75011
hsa-miR-4326_MIMAT0016888	9.36691	9.1294	8.87727
hsa-miR-326_MIMAT0000756	8.93914	9.18807	8.48109
hsa-miR-654-3p_MIMAT0004814	8.91151	8.75152	6.77056
hsa-let-7b-3p_MIMAT0004482	7.0097	8.13812	9.18306
hsa-miR-215-5p_MIMAT0000272	6.50282	7.13193	11.3964
hsa-miR-181c-5p_MIMAT0000258	6.92702	6.98382	9.24394
hsa-miR-6511b-3p_MIMAT0025848	6.54749	7.09576	7.74849
hsa-miR-148a-5p_MIMAT0004549	6.57061	6.55638	7.1224
hsa-miR-766-3p_MIMAT0003888	5.90665	6.45071	6.78176
hsa-miR-625-3p_MIMAT0004808	5.70247	5.80299	7.39908
hsa-miR-1307-5p_MIMAT0022727	5.87012	5.81776	6.95357
hsa-miR-320b_MIMAT0005792	5.21785	6.61386	6.19371
hsa-miR-335-3p_MIMAT0004703	7.13235	5.98605	3.73986
hsa-miR-21-3p_MIMAT0004494	5.14855	4.92385	8.06604
hsa-miR-1306-5p_MIMAT0022726	5.36835	6.20133	5.10161
hsa-miR-20b-5p_MIMAT0001413	6.1282	5.00737	4.96246
hsa-miR-4433b-5p_MIMAT0030413	5.58959	5.528	4.78307
hsa-miR-199a-3p_MIMAT0000232	4.16621	4.24521	9.12116
hsa-miR-199b-3p_MIMAT0004563	4.16621	4.24521	9.12116
hsa-miR-199a-5p_MIMAT0000231	5.63395	4.96662	5.48363
hsa-miR-3940-3p_MIMAT0018356	5.32062	5.17338	4.97924
hsa-miR-141-3p_MIMAT0000432	2.43504	2.8939	13.0242
hsa-miR-181a-3p_MIMAT0000270	5.1221	4.64739	5.01303
hsa-miR-378a-5p_MIMAT0000731	4.65477	4.75125	5.52673
hsa-miR-550a-5p_MIMAT0004800	4.41703	4.72385	5.87746
hsa-miR-550a-3-5p_MIMAT0020925	4.41703	4.72385	5.87746
hsa-miR-28-5p_MIMAT0000085	4.74773	4.48424	5.30935
hsa-miR-769-5p_MIMAT0003886	4.87379	4.55456	4.83272
hsa-miR-3200-3p_MIMAT0015085	4.35201	4.73266	5.23219
hsa-miR-6803-3p_MIMAT0027507	4.79528	4.55879	4.45087
hsa-miR-144-3p_MIMAT0000436	5.33556	4.17699	4.10114
hsa-miR-24-3p_MIMAT0000080	4.78241	4.33849	3.96827
hsa-miR-425-3p_MIMAT0001343	4.55596	5.12313	2.93755
hsa-miR-30a-5p_MIMAT0000087	2.36759	2.82043	10.2695
hsa-miR-148b-5p_MIMAT0004699	4.3031	4.05974	4.78835
hsa-miR-5001-3p_MIMAT0021022	3.9094	3.89295	5.33096
hsa-miR-548o-3p_MIMAT0005919	4.38073	4.24889	3.97678
hsa-miR-4742-3p_MIMAT0019873	3.67571	4.65336	4.22239
hsa-miR-99a-5p_MIMAT0000097	5.003	4.16286	2.81275
hsa-miR-671-3p_MIMAT0004819	3.45836	3.94405	4.91703
hsa-miR-378c_MIMAT0016847	3.68206	3.81922	4.08103
hsa-miR-142-3p_MIMAT0000434	4.21866	3.21903	4.11275
hsa-miR-340-5p_MIMAT0004692	4.33747	3.50614	2.97632
hsa-miR-6513-3p_MIMAT0025483	3.17997	3.14844	4.38717
hsa-miR-374b-5p_MIMAT0004955	3.67202	3.15837	3.41401
hsa-miR-155-5p_MIMAT0000646	3.47951	3.27707	3.32617
hsa-miR-3074-5p_MIMAT0019208	3.21219	3.34494	3.31044
hsa-miR-6842-3p_MIMAT0027587	3.11508	3.3102	3.32265
hsa-miR-1468-5p_MIMAT0006789	2.84333	2.9365	4.19307
hsa-miR-2110_MIMAT0010133	3.45766	3.34638	2.50919
hsa-miR-5690_MIMAT0022482	2.95673	3.0449	3.5733
hsa-miR-185-3p_MIMAT0004611	2.88514	3.05368	3.45813
hsa-miR-4435_MIMAT0018951	2.57727	2.90896	3.86247
hsa-miR-629-5p_MIMAT0004810	2.77492	2.65459	3.93382
hsa-miR-320c_MIMAT0005793	2.64207	3.40297	2.75269
hsa-miR-340-3p_MIMAT0000750	2.91929	2.85826	2.98541
hsa-miR-616-5p_MIMAT0003284	2.80134	2.7887	3.07921
hsa-miR-664b-3p_MIMAT0022272	2.77584	2.98307	2.65069
hsa-miR-4746-5p_MIMAT0019880	2.4348	2.54975	3.17611
hsa-miR-1271-5p_MIMAT0005796	3.4141	2.98116	0.232036
hsa-miR-29c-3p_MIMAT0000681	2.43958	2.46755	2.54755
hsa-miR-4677-3p_MIMAT0019761	2.43027	2.38202	2.62998
hsa-miR-145-5p_MIMAT0000437	2.50241	2.50781	2.17978
hsa-miR-296-5p_MIMAT0000690	2.29949	2.26127	2.89271
hsa-miR-6793-3p_MIMAT0027487	2.17886	2.55829	2.15651
hsa-miR-196b-5p_MIMAT0001080	2.01318	2.0195	2.95638
hsa-miR-146b-3p_MIMAT0004766	2.24012	2.01408	2.54356
hsa-miR-132-3p_MIMAT0000426	2.0955	2.4308	1.98938
hsa-miR-6131_MIMAT0024615	2.48825	2.78978	0.601084
hsa-miR-183-3p_MIMAT0004560	2.10607	2.09921	2.27043
hsa-miR-323b-3p_MIMAT0015050	2.1072	2.38994	1.68094
hsa-miR-133a-3p_MIMAT0000427	2.03076	2.06456	1.87769
hsa-miR-199b-5p_MIMAT0000263	1.60052	1.6145	2.90511
hsa-miR-330-5p_MIMAT0004693	1.84942	1.79943	2.123
hsa-miR-6749-3p_MIMAT0027399	1.56442	1.89553	2.30992
hsa-miR-210-5p_MIMAT0026475	1.57681	1.78464	2.38849
hsa-miR-548h-3p_MIMAT0022723	1.85536	1.89476	1.55013
hsa-miR-548z_MIMAT0018446	1.85536	1.89476	1.55013
hsa-miR-6741-3p_MIMAT0027384	1.5178	1.61516	2.55969
hsa-miR-19a-3p_MIMAT0000073	2.01054	1.82912	1.26489
hsa-miR-106a-5p_MIMAT0000103	1.86529	1.65611	1.74426
hsa-miR-1254_MIMAT0005905	1.70125	1.67688	1.94492
hsa-miR-5189-3p_MIMAT0027088	2.00626	1.8119	1.16907
hsa-miR-3688-3p_MIMAT0018116	1.94608	1.64867	1.52103
hsa-miR-3200-5p_MIMAT0017392	1.69762	1.68367	1.80758
hsa-miR-4286_MIMAT0016916	1.52997	1.8945	1.72001
hsa-miR-7977_MIMAT0031180	1.70781	1.80881	1.41166
hsa-miR-1976_MIMAT0009451	1.51747	1.59944	1.98433
hsa-miR-29b-3p_MIMAT0000100	1.75457	1.52338	1.69258
hsa-miR-1249-3p_MIMAT0005901	1.61589	1.77171	1.38212
hsa-miR-29c-5p_MIMAT0004673	1.63628	1.63875	1.55938
hsa-miR-18a-5p_MIMAT0000072	1.77619	1.41591	1.65596
hsa-miR-4732-5p_MIMAT0019855	1.45585	1.7111	1.6551
hsa-miR-627-3p_MIMAT0026623	1.54978	1.55248	1.70507
hsa-miR-22-5p_MIMAT0004495	1.57075	1.53776	1.62984
hsa-miR-3130-5p_MIMAT0014995	1.50398	1.58774	1.65354
hsa-miR-1273h-3p_MIMAT0030416	1.35339	1.63377	1.81605
hsa-miR-505-3p_MIMAT0002876	1.57897	1.62207	1.40746
hsa-miR-548h-5p_MIMAT0005928	1.70725	1.43539	1.42214
hsa-miR-548x-5p_MIMAT0022733	1.70725	1.42368	1.4312
hsa-miR-548ar-5p_MIMAT0022265	1.70725	1.42368	1.4312
hsa-miR-548aj-5p_MIMAT0022739	1.70725	1.42368	1.4312
hsa-miR-548g-5p_MIMAT0022722	1.70725	1.42368	1.4312
hsa-miR-548f-5p_MIMAT0026739	1.70725	1.42368	1.42214
hsa-miR-3909_MIMAT0018183	1.56059	1.34874	1.74316
hsa-miR-320d_MIMAT0006764	1.38527	1.44453	1.58581
hsa-miR-335-5p_MIMAT0000765	1.62978	1.27269	1.41397
hsa-miR-3173-5p_MIMAT0019214	1.49275	1.30492	1.56691
hsa-miR-4659a-3p_MIMAT0019727	1.56902	1.34899	1.19431
hsa-miR-365b-3p_MIMAT0022834	1.57463	1.33748	0.984792
hsa-miR-365a-3p_MIMAT0000710	1.57463	1.33748	0.984792
hsa-miR-378d_MIMAT0018926	1.20045	1.22733	1.65709
hsa-miR-7-1-3p_MIMAT0004553	1.38032	1.33046	1.1205
hsa-miR-641_MIMAT0003311	1.15391	1.09708	1.86937
hsa-miR-3620-3p_MIMAT0018001	1.32635	1.26673	1.3011
hsa-miR-4659b-3p_MIMAT0019734	1.22495	1.24304	1.43835
hsa-miR-589-3p_MIMAT0003256	1.17063	1.34795	1.01429
hsa-miR-3613-3p_MIMAT0017991	1.10661	1.28059	1.17623
hsa-miR-485-3p_MIMAT0002176	1.24217	1.40833	0.656581
hsa-miR-1226-3p_MIMAT0005577	1.27893	1.21058	0.887466
hsa-let-7e-5p_MIMAT0000066	1.05252	1.13427	1.35954
hsa-miR-659-5p_MIMAT0022710	1.17946	0.940167	1.45412
hsa-miR-362-5p_MIMAT0000705	1.35068	1.06981	0.918348
hsa-miR-1229-3p_MIMAT0005584	1.02683	1.19993	1.21233
hsa-miR-548k_MIMAT0005882	1.16356	0.995133	1.2618
hsa-miR-6747-3p_MIMAT0027395	1.02722	1.13964	1.18174
hsa-miR-6833-3p_MIMAT0027567	1.05581	1.04574	1.13399
hsa-miR-342-5p_MIMAT0004694	1.15509	0.97893	1.05155
hsa-miR-4454_MIMAT0018976	1.05287	1.02455	1.038
hsa-miR-625-5p_MIMAT0003294	0.953567	1.04453	0.93724
hsa-miR-5695_MIMAT0022488	1.03695	0.80498	1.17558
hsa-miR-3960_MIMAT0019337	0.826012	0.881213	1.37949
hsa-miR-4511_MIMAT0019048	0.982491	1.01847	0.898445
hsa-miR-1301-3p_MIMAT0005797	1.12499	0.960259	0.739818
hsa-miR-1294_MIMAT0005884	0.759395	1.00126	1.20167
hsa-miR-5684_MIMAT0022473	1.1046	1.09661	0.466563
hsa-miR-7641_MIMAT0029782	0.89675	1.03072	0.906391
hsa-let-7f-1-3p_MIMAT0004486	0.888781	0.93954	1.05835
hsa-miR-6782-3p_MIMAT0027465	0.753907	0.868198	1.3007
hsa-miR-6894-3p_MIMAT0027689	0.866331	0.821741	1.15134
hsa-miR-874-3p_MIMAT0004911	0.960504	0.890668	0.864247
hsa-miR-3157-3p_MIMAT0019210	0.818571	0.953594	0.937225
hsa-miR-6802-3p_MIMAT0027505	0.780693	0.936673	0.977842
hsa-miR-6868-3p_MIMAT0027637	0.724677	0.812498	1.19664
hsa-miR-301a-3p_MIMAT0000688	0.806871	0.793664	1.06293
hsa-let-7a-3p_MIMAT0004481	0.853239	0.785523	0.994469
hsa-miR-18b-3p_MIMAT0004751	0.856078	0.8206	0.904732
hsa-miR-181c-3p_MIMAT0004559	0.800784	0.888292	0.783326
hsa-miR-486-3p_MIMAT0004762	0.766053	0.997231	0.647073
hsa-miR-4755-5p_MIMAT0019895	0.797496	0.922933	0.697106
hsa-miR-6859-3p_MIMAT0027619	0.77778	0.839545	0.784428
hsa-miR-191-3p_MIMAT0001618	0.785937	0.819629	0.747613
hsa-miR-4646-3p_MIMAT0019708	0.653253	0.700408	0.991582
hsa-miR-193a-5p_MIMAT0004614	0.699606	0.779059	0.740629
hsa-miR-6852-5p_MIMAT0027604	0.656311	0.72261	0.725601
hsa-miR-6881-3p_MIMAT0027663	0.6454	0.703737	0.748882
hsa-miR-584-3p_MIMAT0022708	0.62203	0.711816	0.637026
hsa-miR-5581-3p_MIMAT0022276	0.628254	0.643853	0.62985
hsa-miR-937-3p_MIMAT0004980	0.486412	0.481011	0.887255
hsa-miR-219a-1-3p_MIMAT0004567	0.458071	0.401272	0.79473
hsa-miR-6798-3p_MIMAT0027497	0.337577	0.456946	0.623108
hsa-miR-195-5p_MIMAT0000461	0.260828	0.310845	0.720703

## Sheet: Table S1D
Table S1D. miRNAs detected in ESP blood samples.
miRNAs with 1 CPM in at least 75% of samples within a sample group - early secretory (ES),
mid-secretory (MS) or recurrent implantation failure (RIF) - were considered as detected.
miRNAs are sorted according to abundance (high->low).
miRNA ID	Average CPM in ES samples	Average CPM in MS samples	Average CPM in RIF MS samples
hsa-miR-26a-5p_MIMAT0000082	109759	113382	129581
hsa-miR-191-5p_MIMAT0000440	78906.8	79589.1	49974.4
hsa-miR-181a-5p_MIMAT0000256	64487.3	56819.2	70696.5
hsa-miR-92a-3p_MIMAT0000092	55315.8	56699	58896.2
hsa-miR-22-3p_MIMAT0000077	55612.3	58340.6	54169.6
hsa-miR-21-5p_MIMAT0000076	51647.6	52749.7	53649
hsa-let-7f-5p_MIMAT0000067	47540.3	46677.9	61690.3
hsa-miR-486-5p_MIMAT0002177	43508.2	39652	31712.4
hsa-let-7a-5p_MIMAT0000062	38801.8	36505.3	36814.2
hsa-miR-126-5p_MIMAT0000444	41069.9	42514.2	23649
hsa-miR-142-5p_MIMAT0000433	33800.4	32793.9	32987.5
hsa-miR-16-5p_MIMAT0000069	32317.6	33881.2	25610.1
hsa-miR-30d-5p_MIMAT0000245	15431.2	16025.2	24352.1
hsa-miR-26b-5p_MIMAT0000083	18951	18929.3	13974.1
hsa-miR-30e-5p_MIMAT0000692	13015.6	13931.8	21528.9
hsa-miR-150-5p_MIMAT0000451	16311.3	14362.3	9765.47
hsa-miR-27b-3p_MIMAT0000419	12521.9	12507.8	11570.1
hsa-let-7g-5p_MIMAT0000414	11718.8	10942.7	12269.2
hsa-miR-151a-3p_MIMAT0000757	11921.6	11973.7	10494.9
hsa-miR-151a-5p_MIMAT0004697	10417.1	10504.1	9057.51
hsa-miR-151b_MIMAT0010214	10405.1	10493.4	9047.79
hsa-miR-103a-3p_MIMAT0000101	9858.71	10205.6	8602.7
hsa-miR-148a-3p_MIMAT0000243	8404.69	8399.51	7701.42
hsa-miR-27a-3p_MIMAT0000084	8093.27	8032.82	7670.58
hsa-miR-186-5p_MIMAT0000456	7847.66	7690.5	7460.05
hsa-miR-423-3p_MIMAT0001340	6711.88	6848.21	9703.12
hsa-miR-223-3p_MIMAT0000280	6371.48	7785.41	8114.83
hsa-miR-28-3p_MIMAT0004502	7388.76	7164.35	7026.82
hsa-let-7i-5p_MIMAT0000415	5717.69	6515.68	8692.16
hsa-miR-143-3p_MIMAT0000435	5338.29	5839.7	8574.73
hsa-miR-126-3p_MIMAT0000445	5944.04	6335.49	5707.01
hsa-miR-146b-5p_MIMAT0002809	4253.46	4433.17	9379.34
hsa-miR-146a-5p_MIMAT0000449	3951.64	4164.31	9131.69
hsa-miR-148b-3p_MIMAT0000759	5574.37	5683.87	5239.55
hsa-miR-25-3p_MIMAT0000081	5259.96	5460.49	4645.67
hsa-miR-10a-5p_MIMAT0000253	5346.59	4677.8	5065.53
hsa-miR-101-3p_MIMAT0000099	4774.34	4719.18	5392.05
hsa-miR-30c-5p_MIMAT0000244	4628.64	4579.55	4979.33
hsa-miR-423-5p_MIMAT0004748	3253.6	3134.9	7672.09
hsa-miR-98-5p_MIMAT0000096	4666.9	4326.32	3721.37
hsa-miR-199a-3p_MIMAT0000232	3674.26	3767.01	4120.81
hsa-miR-199b-3p_MIMAT0004563	3674.26	3767.01	4120.81
hsa-let-7d-5p_MIMAT0000065	3412.98	3359.89	4029.49
hsa-miR-142-3p_MIMAT0000434	3173.71	3399.33	2638.29
hsa-miR-93-5p_MIMAT0000093	2943.29	2927.92	2942.4
hsa-miR-221-3p_MIMAT0000278	2996.5	3112.77	2401.64
hsa-miR-222-3p_MIMAT0000279	2630.06	2645.28	3204.69
hsa-miR-451a_MIMAT0001631	2920.49	2944.72	2100.1
hsa-miR-340-5p_MIMAT0004692	2399.98	2489.69	3246.61
hsa-miR-378a-3p_MIMAT0000732	2299.56	2523.51	2880.98
hsa-miR-107_MIMAT0000104	2306.76	2447.87	2150.23
hsa-let-7b-5p_MIMAT0000063	2090.02	2096.57	2719.84
hsa-miR-21-3p_MIMAT0004494	1874.11	2113.9	2781.34
hsa-miR-140-3p_MIMAT0004597	2086.16	2212.56	2294.64
hsa-miR-584-5p_MIMAT0003249	2247.66	2370.4	1579.63
hsa-miR-192-5p_MIMAT0000222	2069.98	1986.36	2022.59
hsa-miR-127-3p_MIMAT0000446	2211.33	2061.27	1710.27
hsa-miR-181b-5p_MIMAT0000257	1966.11	1926.03	2145.61
hsa-miR-30b-5p_MIMAT0000420	1919.11	1913.02	1670.6
hsa-miR-425-5p_MIMAT0003393	1705.22	1782.26	1629.56
hsa-miR-484_MIMAT0002174	1482.74	1523.28	1771.89
hsa-miR-23a-3p_MIMAT0000078	1621.89	1736.07	1242.26
hsa-miR-320a_MIMAT0000510	1406.95	1484.77	1477.65
hsa-miR-1260b_MIMAT0015041	1473.59	1729.59	903.208
hsa-miR-1260a_MIMAT0005911	1440.42	1691.52	880.906
hsa-miR-182-5p_MIMAT0000259	1284.54	1203.55	1520.26
hsa-miR-15a-5p_MIMAT0000068	1339.68	1352.61	1206.66
hsa-miR-125a-5p_MIMAT0000443	1251.37	1176	1496.36
hsa-miR-130a-3p_MIMAT0000425	1354.98	1391.75	992.993
hsa-miR-409-3p_MIMAT0001639	1081.33	1047.47	1611.11
hsa-miR-20a-5p_MIMAT0000075	1493.54	1281.87	804.599
hsa-miR-342-3p_MIMAT0000753	1390.62	1280.08	802.527
hsa-miR-744-5p_MIMAT0004945	1002.21	1091.5	1510.6
hsa-miR-30e-3p_MIMAT0000693	1173.44	1216.13	834.061
hsa-miR-29a-3p_MIMAT0000086	1081.43	1024.51	1034.06
hsa-miR-17-5p_MIMAT0000070	1186.6	1149.68	730.55
hsa-miR-654-3p_MIMAT0004814	911.435	903.484	1266.86
hsa-miR-411-5p_MIMAT0003329	996.83	952.392	1077.74
hsa-miR-181c-5p_MIMAT0000258	849.52	834.123	1273.6
hsa-miR-1307-5p_MIMAT0022727	855.781	925.758	1141.22
hsa-let-7e-5p_MIMAT0000066	913.483	851.178	1058.13
hsa-miR-24-3p_MIMAT0000080	800.424	911.831	1075.85
hsa-miR-28-5p_MIMAT0000085	885.862	887.754	933.547
hsa-miR-23b-3p_MIMAT0000418	988.088	1046.48	603.663
hsa-miR-19b-3p_MIMAT0000074	819.537	907.286	959.39
hsa-miR-15b-5p_MIMAT0000417	885.679	935.535	828.27
hsa-miR-301a-3p_MIMAT0000688	928.737	935.368	746.704
hsa-miR-941_MIMAT0004984	732.697	851.656	851.25
hsa-miR-10b-5p_MIMAT0000254	1160.7	605.561	553.865
hsa-miR-410-3p_MIMAT0002171	742.743	746.888	819.301
hsa-miR-99b-5p_MIMAT0000689	832.139	816.907	523.97
hsa-miR-128-3p_MIMAT0000424	675.768	646.395	742.085
hsa-miR-199a-5p_MIMAT0000231	696.333	705.836	625.345
hsa-miR-155-5p_MIMAT0000646	655.898	715.934	547.892
hsa-miR-381-3p_MIMAT0000736	509.834	509.833	732.477
hsa-miR-181a-2-3p_MIMAT0004558	560.63	498.096	629.71
hsa-miR-30a-5p_MIMAT0000087	430.39	381.95	734.334
hsa-miR-363-3p_MIMAT0000707	533.738	496.979	391.032
hsa-let-7d-3p_MIMAT0004484	450.78	500.772	412.671
hsa-miR-181a-3p_MIMAT0000270	506.098	477.448	366.804
hsa-miR-130b-3p_MIMAT0000691	436.578	452.926	436.246
hsa-miR-92b-3p_MIMAT0003218	428.972	389.973	497.878
hsa-miR-652-3p_MIMAT0003322	450.277	490.077	326.625
hsa-miR-500a-3p_MIMAT0002871	405.613	426.355	457.769
hsa-miR-421_MIMAT0003339	399.499	430.78	434.88
hsa-miR-106b-5p_MIMAT0000680	359.443	381.075	536.152
hsa-miR-335-5p_MIMAT0000765	406.419	397.251	297.188
hsa-miR-335-3p_MIMAT0004703	345.262	348.301	374.813
hsa-miR-454-3p_MIMAT0003885	389.326	367.769	286.671
hsa-miR-374a-3p_MIMAT0004688	342.921	362.529	343.272
hsa-miR-361-5p_MIMAT0000703	350.401	359.616	329.348
hsa-miR-345-5p_MIMAT0000772	298.848	333.508	416.352
hsa-miR-29c-3p_MIMAT0000681	364.225	355.459	301.704
hsa-miR-106b-3p_MIMAT0004672	319.067	325.371	370.934
hsa-miR-4433b-5p_MIMAT0030413	358.43	362.77	267.8
hsa-miR-197-3p_MIMAT0000227	356.516	364.167	260.785
hsa-miR-769-5p_MIMAT0003886	278.78	295.059	417.653
hsa-miR-144-5p_MIMAT0004600	299.853	263.496	323.024
hsa-let-7c-5p_MIMAT0000064	309.939	278.409	285.273
hsa-miR-19a-3p_MIMAT0000073	266.743	289.372	308.354
hsa-miR-148b-5p_MIMAT0004699	238.155	245.716	373.788
hsa-miR-185-5p_MIMAT0000455	292.7	289.52	238.631
hsa-miR-3615_MIMAT0017994	227.61	240.431	366.025
hsa-miR-532-5p_MIMAT0002888	279.666	281.745	250.597
hsa-miR-136-3p_MIMAT0004606	233.971	238.375	354.695
hsa-miR-130b-5p_MIMAT0004680	209.08	209.961	406.323
hsa-miR-1307-3p_MIMAT0005951	260.527	279.778	255.099
hsa-miR-374b-5p_MIMAT0004955	252.736	284.295	233.879
hsa-miR-339-3p_MIMAT0004702	237.812	242.601	246.266
hsa-miR-181c-3p_MIMAT0004559	225.477	227.863	256.277
hsa-miR-361-3p_MIMAT0004682	243.798	234.592	216.394
hsa-miR-326_MIMAT0000756	216.628	257.737	205.463
hsa-miR-374a-5p_MIMAT0000727	234.831	246.135	181.992
hsa-miR-425-3p_MIMAT0001343	203.846	208.436	261.556
hsa-miR-340-3p_MIMAT0000750	182.089	193.02	307.033
hsa-miR-144-3p_MIMAT0000436	226.565	229.179	202.898
hsa-miR-339-5p_MIMAT0000764	192.469	193.739	239.239
hsa-miR-889-3p_MIMAT0004921	214.159	212.89	157.598
hsa-miR-671-3p_MIMAT0004819	166.357	177.042	222.084
hsa-miR-431-5p_MIMAT0001625	189.517	193.642	172.285
hsa-miR-378c_MIMAT0016847	197.41	225.799	96.1952
hsa-miR-328-3p_MIMAT0000752	156.592	151.195	205.463
hsa-miR-16-2-3p_MIMAT0004518	156.1	141.07	216.987
hsa-miR-589-5p_MIMAT0004799	144.901	152.189	204.733
hsa-miR-625-5p_MIMAT0003294	142.725	158.786	162.284
hsa-miR-26b-3p_MIMAT0004500	159.192	159.074	125.878
hsa-miR-6852-5p_MIMAT0027604	132.229	144.174	174.8
hsa-miR-148a-5p_MIMAT0004549	133.559	130.702	176.696
hsa-miR-18a-5p_MIMAT0000072	154.199	170.887	87.522
hsa-miR-493-5p_MIMAT0002813	141.916	132.381	149.765
hsa-miR-548k_MIMAT0005882	128.661	136.455	152.243
hsa-miR-223-5p_MIMAT0004570	134.186	146.393	131.075
hsa-miR-660-5p_MIMAT0003338	131.362	129.676	139.452
hsa-miR-1277-5p_MIMAT0022724	139.868	148.787	95.008
hsa-miR-301b-3p_MIMAT0004958	137.496	136.496	112.089
hsa-miR-141-3p_MIMAT0000432	147.445	100.708	120.513
hsa-miR-199b-5p_MIMAT0000263	120.202	113.237	129.528
hsa-miR-30d-3p_MIMAT0004551	120.132	126.244	109.23
hsa-miR-181d-5p_MIMAT0002821	118.315	126.352	110.801
hsa-miR-487b-3p_MIMAT0003180	99.6063	97.9634	161.473
hsa-miR-221-5p_MIMAT0004568	115.443	120.977	112.007
hsa-miR-766-3p_MIMAT0003888	143.835	136.243	49.5207
hsa-miR-146b-3p_MIMAT0004766	124.025	105.201	107.573
hsa-miR-24-2-5p_MIMAT0004497	103.932	108.654	123.736
hsa-miR-1273h-3p_MIMAT0030416	100.081	100.346	136.083
hsa-miR-378d_MIMAT0018926	125.271	152.708	34.6212
hsa-miR-432-5p_MIMAT0002814	92.0027	93.458	139.339
hsa-miR-152-3p_MIMAT0000438	104.021	103.321	97.9695
hsa-miR-1304-3p_MIMAT0022720	96.2889	98.683	105.113
hsa-miR-370-3p_MIMAT0000722	78.712	79.0045	142.347
hsa-miR-338-3p_MIMAT0000763	99.0207	99.1508	87.6234
hsa-miR-17-3p_MIMAT0000071	95.9015	97.7017	92.9362
hsa-miR-133a-3p_MIMAT0000427	96.1415	99.796	88.7852
hsa-miR-224-5p_MIMAT0000281	87.3923	89.6492	103.435
hsa-miR-625-3p_MIMAT0004808	84.0475	85.5799	109.42
hsa-miR-342-5p_MIMAT0004694	71.0891	73.8228	133.824
hsa-miR-574-3p_MIMAT0003239	98.5162	101.487	60.6962
hsa-miR-140-5p_MIMAT0000431	99.2095	102.865	54.747
hsa-miR-369-3p_MIMAT0000721	88.6655	86.4045	86.7436
hsa-miR-323b-3p_MIMAT0015050	84.7659	84.8686	88.3314
hsa-miR-32-5p_MIMAT0000090	89.1404	88.8639	71.3774
hsa-miR-320b_MIMAT0005792	73.3791	75.459	88.1694
hsa-miR-139-5p_MIMAT0000250	77.35	100.159	50.7312
hsa-miR-582-3p_MIMAT0004797	52.4031	69.0837	118.526
hsa-miR-7977_MIMAT0031180	64.1167	71.041	96.9131
hsa-miR-502-3p_MIMAT0004775	72.7985	72.6912	78.6725
hsa-miR-29b-3p_MIMAT0000100	77.854	73.2902	64.8016
hsa-miR-4286_MIMAT0016916	64.5831	78.5318	71.6319
hsa-miR-190a-5p_MIMAT0000458	84.2656	67.3647	44.2419
hsa-miR-194-5p_MIMAT0000460	75.084	70.7323	51.3703
hsa-miR-590-3p_MIMAT0004801	60.6537	65.842	73.7118
hsa-miR-369-5p_MIMAT0001621	58.2107	55.2225	88.515
hsa-miR-134-5p_MIMAT0000447	59.2672	62.1363	77.173
hsa-miR-454-5p_MIMAT0003884	55.3655	53.5219	81.0003
hsa-miR-628-5p_MIMAT0004809	56.8119	59.2426	70.505
hsa-miR-664a-3p_MIMAT0005949	59.6164	67.0786	46.1946
hsa-miR-331-3p_MIMAT0000760	70.2727	70.2574	27.8091
hsa-miR-378e_MIMAT0018927	67.5871	77.8691	16.6255
hsa-miR-330-3p_MIMAT0000751	57.309	58.2753	52.5438
hsa-miR-493-3p_MIMAT0003161	44.3049	44.9494	84.1679
hsa-miR-539-3p_MIMAT0022705	46.121	48.6183	71.5845
hsa-miR-98-3p_MIMAT0022842	52.0307	53.4806	52.0253
hsa-let-7a-3p_MIMAT0004481	49.1621	53.4994	54.9609
hsa-miR-1301-3p_MIMAT0005797	58.9511	53.0032	42.0477
hsa-miR-424-5p_MIMAT0001341	47.4797	55.8244	50.348
hsa-miR-330-5p_MIMAT0004693	47.2721	48.3674	56.8102
hsa-miR-628-3p_MIMAT0003297	52.5088	54.8681	41.7637
hsa-miR-150-3p_MIMAT0004610	46.4227	43.1896	62.9441
hsa-miR-196b-5p_MIMAT0001080	55.9849	47.3543	45.3914
hsa-miR-486-3p_MIMAT0004762	48.8284	50.0384	48.4012
hsa-miR-548e-3p_MIMAT0005874	44.4933	45.3532	58.5149
hsa-miR-758-3p_MIMAT0003879	46.292	41.074	59.0244
hsa-miR-501-3p_MIMAT0004774	49.5363	48.9405	43.7663
hsa-miR-2355-5p_MIMAT0016895	47.7158	47.0556	44.4921
hsa-miR-450b-5p_MIMAT0004909	38.6327	41.0485	60.4173
hsa-miR-31-5p_MIMAT0000089	53.0852	44.7545	34.3448
hsa-miR-6842-3p_MIMAT0027587	40.4837	40.1008	48.9481
hsa-miR-191-3p_MIMAT0001618	41.1353	44.889	41.2433
hsa-miR-877-5p_MIMAT0004949	38.6348	39.2385	50.3474
hsa-miR-132-3p_MIMAT0000426	45.3184	43.7342	36.2138
hsa-miR-185-3p_MIMAT0004611	37.3442	42.1761	47.9162
hsa-miR-145-5p_MIMAT0000437	44.7131	46.101	32.0557
hsa-miR-6503-3p_MIMAT0025463	32.7705	35.2816	53.0232
hsa-miR-942-5p_MIMAT0004985	35.3522	37.8208	45.5299
hsa-miR-485-3p_MIMAT0002176	39.845	41.2619	33.0383
hsa-miR-505-3p_MIMAT0002876	36.7957	40.7117	34.5716
hsa-miR-576-5p_MIMAT0003241	36.802	39.759	35.3906
hsa-miR-1285-3p_MIMAT0005876	39.9061	40.9295	28.901
hsa-miR-324-5p_MIMAT0000761	40.2717	40.3009	29.0368
hsa-miR-15b-3p_MIMAT0004586	39.3717	38.8454	31.4653
hsa-miR-7706_MIMAT0030021	38.1299	37.2601	32.5541
hsa-miR-30c-1-3p_MIMAT0004674	35.4157	34.481	35.4133
hsa-miR-20b-5p_MIMAT0001413	42.7125	35.1679	22.9213
hsa-miR-320c_MIMAT0005793	37.0322	33.8888	30.4513
hsa-miR-4677-3p_MIMAT0019761	28.7112	28.9801	45.2798
hsa-miR-93-3p_MIMAT0004509	31.4597	35.5717	31.8656
hsa-miR-548o-3p_MIMAT0005919	33.0538	32.6368	33.2067
hsa-miR-424-3p_MIMAT0004749	33.8659	31.0861	33.8721
hsa-miR-125b-5p_MIMAT0000423	42.9163	27.8622	25.7874
hsa-miR-4662a-5p_MIMAT0019731	31.6334	30.0069	36.7764
hsa-miR-27a-5p_MIMAT0004501	34.6801	38.3305	21.1891
hsa-miR-376c-3p_MIMAT0000720	31.1383	29.0366	36.2576
hsa-miR-548d-5p_MIMAT0004812	32.4909	33.4243	29.0706
hsa-miR-33a-5p_MIMAT0000091	28.9509	30.253	34.2598
hsa-let-7f-2-3p_MIMAT0004487	28.9943	29.1984	35.2401
hsa-miR-210-3p_MIMAT0000267	31.6627	33.4856	26.2483
hsa-miR-4446-3p_MIMAT0018965	25.9853	28.4838	38.9321
hsa-miR-582-5p_MIMAT0003247	22.8086	26.9125	43.5959
hsa-miR-1468-5p_MIMAT0006789	29.8531	31.5304	28.3402
hsa-miR-494-3p_MIMAT0002816	32.7146	30.1325	24.701
hsa-miR-3613-5p_MIMAT0017990	26.3732	27.3327	35.8643
hsa-miR-543_MIMAT0004954	26.4541	25.6655	37.0028
hsa-miR-362-5p_MIMAT0000705	35.0715	34.0199	15.4867
hsa-miR-22-5p_MIMAT0004495	28.7598	27.8437	28.5691
hsa-miR-411-3p_MIMAT0004813	27.4734	28.5167	29.2955
hsa-miR-548o-5p_MIMAT0022738	30.7223	29.7574	23.161
hsa-miR-548c-5p_MIMAT0004806	30.7223	29.7574	23.161
hsa-miR-548au-5p_MIMAT0022291	30.7223	29.7574	23.161
hsa-miR-548am-5p_MIMAT0022740	30.7223	29.7574	23.161
hsa-miR-598-3p_MIMAT0003266	28.4534	27.3651	26.2219
hsa-miR-1185-1-3p_MIMAT0022838	24.6988	25.3018	29.6994
hsa-miR-30a-3p_MIMAT0000088	32.2298	29.8242	14.7669
hsa-miR-200b-3p_MIMAT0000318	32.1741	23.0716	22.762
hsa-miR-664a-5p_MIMAT0005948	25.3994	25.0496	25.1394
hsa-miR-874-3p_MIMAT0004911	30.1816	26.0852	17.8806
hsa-miR-106a-5p_MIMAT0000103	27.305	27.2036	19.8946
hsa-miR-487a-3p_MIMAT0002178	24.8113	23.277	26.6881
hsa-miR-23a-5p_MIMAT0004496	25.5181	24.9219	23.3273
hsa-miR-574-5p_MIMAT0004795	26.2769	25.6973	21.2525
hsa-miR-641_MIMAT0003311	22.353	22.9812	27.5625
hsa-miR-27b-5p_MIMAT0004588	21.8799	21.8648	28.5772
hsa-miR-629-5p_MIMAT0004810	21.5347	22.6369	28.0168
hsa-miR-652-5p_MIMAT0022709	25.8378	25.4484	17.9496
hsa-miR-324-3p_MIMAT0000762	22.2563	24.462	22.5154
hsa-miR-195-5p_MIMAT0000461	27.1178	22.9906	17.8521
hsa-miR-3605-3p_MIMAT0017982	21.2591	16.6271	32.7904
hsa-miR-7-1-3p_MIMAT0004553	23.1004	22.0469	22.2454
hsa-miR-9-5p_MIMAT0000441	23.7602	22.6921	20.6079
hsa-miR-382-5p_MIMAT0000737	22.5128	23.8952	19.6272
hsa-let-7b-3p_MIMAT0004482	23.9238	21.829	20.2923
hsa-miR-873-5p_MIMAT0004953	24.4299	15.4953	26.8064
hsa-miR-3614-5p_MIMAT0017992	18.0421	20.6468	28.3076
hsa-miR-100-5p_MIMAT0000098	29.9473	16.3036	17.9039
hsa-miR-323a-3p_MIMAT0000755	21.4645	20.1353	22.1808
hsa-miR-548j-5p_MIMAT0005875	22.5851	22.5147	17.8075
hsa-miR-215-5p_MIMAT0000272	23.3245	20.698	18.2429
hsa-miR-1908-5p_MIMAT0007881	26.1484	22.7244	11.4653
hsa-miR-193a-5p_MIMAT0004614	21.2663	21.2683	19.1711
hsa-let-7i-3p_MIMAT0004585	20.6458	23.2625	16.4509
hsa-miR-450a-5p_MIMAT0001545	17.5404	20.0889	23.0294
hsa-miR-4433b-3p_MIMAT0030414	17.5302	18.8532	24.2637
hsa-miR-200c-3p_MIMAT0000617	23.6023	20.6552	14.4084
hsa-miR-589-3p_MIMAT0003256	24.1753	22.3096	10.8432
hsa-miR-145-3p_MIMAT0004601	17.4452	17.3646	24.609
hsa-miR-1249-3p_MIMAT0005901	24.2403	21.9284	10.4631
hsa-miR-374b-3p_MIMAT0004956	21.1194	21.0901	15.0619
hsa-miR-495-3p_MIMAT0002817	19.0314	18.2421	19.7096
hsa-miR-371b-5p_MIMAT0019892	18.1943	17.8722	20.8932
hsa-miR-485-5p_MIMAT0002175	15.2175	15.9364	26.857
hsa-miR-99a-5p_MIMAT0000097	22.5277	18.6794	13.6091
hsa-miR-4454_MIMAT0018976	18.8253	21.2603	14.5338
hsa-miR-654-5p_MIMAT0003330	13.931	15.6135	24.7404
hsa-miR-337-3p_MIMAT0000754	17.8553	18.9763	14.568
hsa-miR-320d_MIMAT0006764	19.5095	17.0821	14.8555
hsa-miR-136-5p_MIMAT0000448	15.5007	15.7604	20.8627
hsa-miR-433-3p_MIMAT0001627	18.3141	17.7035	14.6115
hsa-miR-532-3p_MIMAT0004780	17.875	19.2506	12.9127
hsa-miR-6503-5p_MIMAT0025462	14.0722	15.3407	22.2075
hsa-miR-548e-5p_MIMAT0026736	15.4524	18.0936	17.1059
hsa-miR-5701_MIMAT0022494	9.13749	6.94072	37.6761
hsa-miR-1296-5p_MIMAT0005794	16.1219	18.378	14.8391
hsa-miR-4448_MIMAT0018967	20.6847	18.6384	7.59245
hsa-miR-338-5p_MIMAT0004701	14.8663	15.6642	17.7341
hsa-miR-3120-3p_MIMAT0014982	15.2308	17.1111	15.474
hsa-miR-379-5p_MIMAT0000733	14.133	16.0169	17.3787
hsa-miR-204-5p_MIMAT0000265	15.2398	15.305	16.6746
hsa-miR-376a-3p_MIMAT0000729	14.078	14.6601	17.4606
hsa-miR-183-5p_MIMAT0000261	18.994	15.2547	10.5748
hsa-miR-5100_MIMAT0022259	10.0861	18.1665	16.9243
hsa-miR-4645-3p_MIMAT0019706	15.4058	15.9087	13.1021
hsa-miR-25-5p_MIMAT0004498	12.9132	12.3964	19.1162
hsa-let-7f-1-3p_MIMAT0004486	14.9666	13.5171	12.8414
hsa-miR-29c-5p_MIMAT0004673	15.4661	14.762	10.4336
hsa-miR-18a-3p_MIMAT0002891	13.7689	14.3468	12.9976
hsa-miR-4435_MIMAT0018951	14.7771	13.1329	13.1689
hsa-miR-542-3p_MIMAT0003389	10.409	9.9187	22.345
hsa-miR-128-1-5p_MIMAT0026477	13.6684	13.9393	13.375
hsa-miR-2110_MIMAT0010133	13.1637	12.727	15.0243
hsa-miR-33b-5p_MIMAT0003301	12.4724	12.3001	15.8345
hsa-miR-32-3p_MIMAT0004505	14.1188	14.5706	10.933
hsa-miR-3909_MIMAT0018183	11.3438	11.5923	17.7356
hsa-miR-744-3p_MIMAT0004946	12.1339	13.1217	14.35
hsa-miR-4746-5p_MIMAT0019880	12.5371	13.8433	12.6532
hsa-miR-101-5p_MIMAT0004513	13.0763	14.011	11.7028
hsa-miR-7849-3p_MIMAT0030424	12.7795	13.6543	12.0263
hsa-miR-1275_MIMAT0005929	11.8359	12.2879	14.8179
hsa-miR-2467-5p_MIMAT0019952	11.2907	12.5439	13.3614
hsa-miR-497-5p_MIMAT0002820	14.4808	14.3362	6.77894
hsa-miR-548ay-5p_MIMAT0025452	12.3731	12.9835	10.0467
hsa-miR-656-3p_MIMAT0003332	9.76494	9.94506	16.7935
hsa-miR-379-3p_MIMAT0004690	11.956	12.198	11.2356
hsa-miR-30b-3p_MIMAT0004589	14.3597	12.8875	7.23307
hsa-miR-377-5p_MIMAT0004689	11.2933	12.037	11.8311
hsa-miR-6837-3p_MIMAT0027577	11.5661	11.1604	12.49
hsa-miR-452-5p_MIMAT0001635	11.7382	10.9393	12.1552
hsa-miR-4772-5p_MIMAT0019926	11.9318	9.25843	10.9485
hsa-miR-4326_MIMAT0016888	8.21926	8.77613	16.0236
hsa-miR-7641_MIMAT0029782	8.78197	18.2579	2.88484
hsa-miR-1287-5p_MIMAT0005878	10.4997	9.57063	11.1403
hsa-miR-7-5p_MIMAT0000252	9.02635	9.85453	12.3883
hsa-miR-377-3p_MIMAT0000730	10.0909	10.3354	10.0043
hsa-miR-7705_MIMAT0030020	9.81123	11.4308	8.12935
hsa-miR-299-3p_MIMAT0000687	9.58577	9.49748	10.4696
hsa-miR-550a-3p_MIMAT0003257	8.67156	10.2117	9.93631
hsa-miR-6741-3p_MIMAT0027384	7.2907	7.51614	14.8428
hsa-miR-3607-3p_MIMAT0017985	5.06382	4.43951	20.9936
hsa-miR-378a-5p_MIMAT0000731	10.7372	10.4644	6.44963
hsa-miR-127-5p_MIMAT0004604	8.09177	8.7217	11.5277
hsa-miR-671-5p_MIMAT0003880	10.3241	9.16768	8.18482
hsa-miR-548x-5p_MIMAT0022733	9.39326	8.28738	10.1345
hsa-miR-548aj-5p_MIMAT0022739	9.39326	8.28738	10.1345
hsa-miR-548g-5p_MIMAT0022722	9.39326	8.28738	10.1345
hsa-miR-412-5p_MIMAT0026557	5.17894	5.66308	18.4994
hsa-miR-548ar-5p_MIMAT0022265	9.31491	8.26924	10.1001
hsa-miR-651-5p_MIMAT0003321	8.81344	9.97158	8.54939
hsa-miR-548h-5p_MIMAT0005928	9.02516	8.45535	9.92646
hsa-miR-2277-5p_MIMAT0017352	8.69957	8.70354	9.82007
hsa-miR-99b-3p_MIMAT0004678	8.87612	8.31732	10.0507
hsa-miR-376a-5p_MIMAT0003386	11.3678	10.7561	3.94999
hsa-miR-376b-3p_MIMAT0002172	8.72353	8.5783	9.49347
hsa-miR-431-3p_MIMAT0004757	7.19292	7.76956	12.2561
hsa-miR-1197_MIMAT0005955	7.19079	7.55666	11.8869
hsa-miR-627-5p_MIMAT0003296	9.00231	9.49435	7.17533
hsa-miR-618_MIMAT0003287	6.8996	7.45191	11.9046
hsa-miR-6772-3p_MIMAT0027445	8.06195	8.50726	8.9401
hsa-miR-548f-5p_MIMAT0026739	8.3822	7.57245	9.58959
hsa-miR-1255a_MIMAT0005906	6.15	6.70667	12.7972
hsa-miR-1246_MIMAT0005898	8.14684	7.07372	9.82814
hsa-miR-18b-5p_MIMAT0001412	9.86064	9.52393	4.34467
hsa-miR-550a-5p_MIMAT0004800	6.95298	7.86125	9.2165
hsa-miR-550a-3-5p_MIMAT0020925	6.95298	7.85159	9.2165
hsa-miR-577_MIMAT0003242	7.98733	8.89566	6.62721
hsa-let-7g-3p_MIMAT0004584	7.95629	8.0361	7.58217
hsa-miR-200a-3p_MIMAT0000682	11.1426	6.12186	5.66997
hsa-miR-616-5p_MIMAT0003284	6.96563	6.75568	9.99459
hsa-miR-3158-3p_MIMAT0015032	7.51387	7.52058	8.06264
hsa-miR-5189-3p_MIMAT0027088	7.46851	7.85733	7.57886
hsa-miR-3074-5p_MIMAT0019208	6.47252	7.30777	9.33551
hsa-miR-133b_MIMAT0000770	8.00725	8.87053	5.05808
hsa-miR-3613-3p_MIMAT0017991	7.26043	7.66528	7.42181
hsa-miR-375_MIMAT0000728	13.9699	3.56039	3.87353
hsa-miR-3912-3p_MIMAT0018186	7.25968	6.6211	8.25825
hsa-miR-539-5p_MIMAT0003163	7.80952	7.38124	6.29078
hsa-miR-5683_MIMAT0022472	7.79526	8.26112	4.85058
hsa-miR-382-3p_MIMAT0022697	7.13907	6.31373	7.65426
hsa-miR-6819-3p_MIMAT0027539	6.15214	5.03288	10.3583
hsa-miR-181b-3p_MIMAT0022692	7.15614	6.69132	6.87844
hsa-miR-668-3p_MIMAT0003881	6.40769	6.76726	7.56961
hsa-miR-92a-1-5p_MIMAT0004507	4.68575	5.95543	10.4656
hsa-miR-365b-3p_MIMAT0022834	6.82383	5.70045	7.9679
hsa-miR-365a-3p_MIMAT0000710	6.82383	5.70045	7.9679
hsa-miR-548ad-5p_MIMAT0032114	7.48279	6.9185	5.58366
hsa-miR-548ae-5p_MIMAT0032115	7.48279	6.9185	5.58366
hsa-miR-4775_MIMAT0019931	5.33219	6.52059	8.4947
hsa-miR-548ax_MIMAT0022474	7.18953	7.30964	5.18213
hsa-miR-659-5p_MIMAT0022710	7.00689	7.03225	5.54795
hsa-miR-449a_MIMAT0001541	12.8189	2.31873	4.02716
hsa-miR-2355-3p_MIMAT0017950	7.35578	5.95372	6.17649
hsa-miR-874-5p_MIMAT0026718	7.55915	7.15485	4.36914
hsa-miR-6511a-3p_MIMAT0025479	6.18177	5.36237	8.03343
hsa-miR-6513-3p_MIMAT0025483	6.82071	6.42003	5.8106
hsa-miR-5189-5p_MIMAT0021120	6.27702	6.13972	6.8051
hsa-miR-627-3p_MIMAT0026623	5.9895	5.78597	7.5586
hsa-miR-556-5p_MIMAT0003220	6.71592	6.42421	5.53498
hsa-miR-188-5p_MIMAT0000457	8.45412	6.39599	3.42963
hsa-miR-337-5p_MIMAT0004695	7.67296	5.8989	5.00117
hsa-miR-3690_MIMAT0018119	6.70106	5.95069	6.10995
hsa-miR-496_MIMAT0002818	5.1992	5.81727	7.97759
hsa-miR-380-3p_MIMAT0000735	5.48501	5.42509	7.65406
hsa-miR-5010-3p_MIMAT0021044	6.42508	5.61775	6.25508
hsa-miR-548j-3p_MIMAT0026737	5.95881	6.36767	5.748
hsa-miR-26a-1-3p_MIMAT0004499	6.18447	7.62577	3.85945
hsa-miR-34c-5p_MIMAT0000686	8.70196	3.13978	6.03132
hsa-miR-139-3p_MIMAT0004552	5.63077	5.85902	6.41315
hsa-miR-505-5p_MIMAT0004776	4.64249	4.9169	8.74947
hsa-miR-153-3p_MIMAT0000439	6.16452	6.3544	5.02651
hsa-miR-3065-5p_MIMAT0015066	5.68083	6.228	5.55826
hsa-miR-3065-3p_MIMAT0015378	6.31913	6.02716	4.78867
hsa-miR-193a-3p_MIMAT0000459	6.49361	6.63515	3.80334
hsa-miR-3176_MIMAT0015053	5.48837	6.67819	4.94034
hsa-miR-190b_MIMAT0004929	6.10702	6.28086	4.63578
hsa-miR-1306-5p_MIMAT0022726	5.92177	6.29461	4.71272
hsa-miR-1185-5p_MIMAT0005798	6.15585	4.92244	5.82484
hsa-miR-34a-5p_MIMAT0000255	6.87466	4.89723	4.87609
hsa-miR-125b-2-3p_MIMAT0004603	7.65635	4.73129	3.91592
hsa-miR-20a-3p_MIMAT0004493	6.14169	6.15044	3.82784
hsa-miR-154-5p_MIMAT0000452	5.3291	4.89611	6.24986
hsa-miR-1229-3p_MIMAT0005584	6.25866	5.38605	4.33665
hsa-miR-331-5p_MIMAT0004700	5.94235	6.47318	3.31572
hsa-miR-3677-3p_MIMAT0018101	5.95061	6.06258	3.75234
hsa-miR-146a-3p_MIMAT0004608	4.27889	5.37582	6.61977
hsa-miR-1185-2-3p_MIMAT0022713	4.71055	5.38431	6.05588
hsa-miR-3605-5p_MIMAT0017981	3.56227	4.23262	8.56986
hsa-miR-329-3p_MIMAT0001629	4.84599	5.20706	5.08141
hsa-miR-1273h-5p_MIMAT0030415	4.72924	4.42865	6.01872
hsa-miR-6516-5p_MIMAT0030417	5.53688	5.29216	3.86024
hsa-miR-2115-3p_MIMAT0011159	3.88437	4.04056	7.29592
hsa-miR-409-5p_MIMAT0001638	5.13289	4.43352	5.14821
hsa-miR-7848-3p_MIMAT0030423	4.28574	4.17114	6.42686
hsa-miR-212-3p_MIMAT0000269	4.70986	4.70013	5.09737
hsa-miR-6502-5p_MIMAT0025460	4.75648	4.36854	5.14867
hsa-miR-545-5p_MIMAT0004785	4.77188	4.40994	4.91562
hsa-miR-503-5p_MIMAT0002874	3.81312	4.42591	5.76685
hsa-miR-7704_MIMAT0030019	5.19112	4.78787	3.57174
hsa-miR-873-3p_MIMAT0022717	5.44541	3.83064	4.40298
hsa-miR-5010-5p_MIMAT0021043	2.70878	2.81107	8.78582
hsa-miR-548b-5p_MIMAT0004798	4.59592	5.00642	3.72081
hsa-miR-580-3p_MIMAT0003245	4.4236	4.02511	4.88799
hsa-miR-33a-3p_MIMAT0004506	4.47636	5.39443	3.02715
hsa-let-7e-3p_MIMAT0004485	4.68275	4.35921	4.03108
hsa-miR-548h-3p_MIMAT0022723	4.38486	4.90511	3.59314
hsa-miR-548z_MIMAT0018446	4.38486	4.90511	3.59314
hsa-miR-6131_MIMAT0024615	4.47401	4.3709	4.07234
hsa-miR-26a-2-3p_MIMAT0004681	5.07641	4.48764	2.91937
hsa-miR-3174_MIMAT0015051	3.70873	4.3382	4.76811
hsa-miR-152-5p_MIMAT0026479	3.5083	4.05877	5.26258
hsa-miR-1908-3p_MIMAT0026916	3.20417	4.23841	5.37649
hsa-miR-548n_MIMAT0005916	4.32911	3.8587	3.98868
hsa-miR-1538_MIMAT0007400	3.55307	3.81468	4.90411
hsa-miR-760_MIMAT0004957	4.0888	3.89647	4.07903
hsa-miR-548al_MIMAT0019024	3.65189	3.89287	4.56362
hsa-miR-429_MIMAT0001536	5.87266	2.59898	3.41378
hsa-miR-4772-3p_MIMAT0019927	3.4251	4.23808	4.31446
hsa-miR-3960_MIMAT0019337	3.36753	4.19745	4.38914
hsa-miR-500a-5p_MIMAT0004773	4.69003	4.06773	2.69837
hsa-miR-1254_MIMAT0005905	3.0738	3.82843	4.88875
hsa-miR-4511_MIMAT0019048	3.75509	3.31942	4.64832
hsa-miR-210-5p_MIMAT0026475	3.46162	4.2874	3.80529
hsa-miR-132-5p_MIMAT0004594	4.17095	3.11586	3.84001
hsa-miR-4659b-3p_MIMAT0019734	4.00118	3.22018	3.86665
hsa-miR-1343-3p_MIMAT0019776	3.29431	3.36715	4.23437
hsa-miR-542-5p_MIMAT0003340	3.39099	4.19808	3.04057
hsa-miR-708-5p_MIMAT0004926	3.59308	2.89439	4.25884
hsa-miR-708-3p_MIMAT0004927	2.32345	1.80274	6.83615
hsa-miR-449c-5p_MIMAT0010251	6.21626	1.90122	1.89936
hsa-miR-1277-3p_MIMAT0005933	3.34544	3.54073	3.24525
hsa-miR-6770-3p_MIMAT0027441	2.79792	3.53133	3.73399
hsa-miR-6511b-3p_MIMAT0025848	3.52138	3.12701	3.27509
hsa-miR-548p_MIMAT0005934	3.35199	3.24245	3.33843
hsa-miR-501-5p_MIMAT0002872	3.35823	4.03362	2.27555
hsa-miR-548l_MIMAT0005889	3.29002	3.84266	2.49841
hsa-miR-551b-3p_MIMAT0003233	3.16005	3.66997	2.86879
hsa-miR-3913-5p_MIMAT0018187	3.5158	3.01173	3.22392
hsa-miR-3928-3p_MIMAT0018205	2.56359	3.37462	3.88801
hsa-miR-193b-3p_MIMAT0002819	3.91163	3.29117	2.33002
hsa-miR-548ah-3p_MIMAT0020957	3.25076	3.18484	3.22651
hsa-miR-561-5p_MIMAT0022706	3.65891	2.98167	2.96557
hsa-miR-143-5p_MIMAT0004599	2.67165	3.07214	4.01544
hsa-miR-548av-3p_MIMAT0022304	3.23405	3.17181	3.14583
hsa-miR-500b-5p_MIMAT0016925	3.69428	3.31079	2.40227
hsa-miR-1271-5p_MIMAT0005796	2.43062	2.70681	4.6182
hsa-miR-10a-3p_MIMAT0004555	3.48665	2.83965	2.83966
hsa-miR-4732-3p_MIMAT0019856	3.52926	2.44307	3.19147
hsa-miR-3177-3p_MIMAT0015054	2.77005	3.0562	3.3038
hsa-miR-6513-5p_MIMAT0025482	2.89443	3.20538	2.96166
hsa-miR-203a-3p_MIMAT0000264	4.40117	2.12184	2.39493
hsa-miR-5193_MIMAT0021124	3.41526	3.03016	2.34013
hsa-miR-556-3p_MIMAT0004793	2.71919	3.12894	3.04245
hsa-miR-940_MIMAT0004983	3.06491	3.04187	2.65056
hsa-miR-3173-5p_MIMAT0019214	2.90248	2.14988	3.90465
hsa-miR-301a-5p_MIMAT0022696	2.09616	2.84356	3.99886
hsa-miR-665_MIMAT0004952	2.22101	2.89487	3.74136
hsa-miR-6769b-3p_MIMAT0027621	2.73836	1.86754	4.36619
hsa-miR-490-3p_MIMAT0002806	3.58344	3.13181	1.73413
hsa-miR-3679-5p_MIMAT0018104	3.11656	1.84883	3.63827
hsa-miR-29a-5p_MIMAT0004503	3.03378	2.72579	2.45477
hsa-miR-1294_MIMAT0005884	2.4694	2.44737	3.4868
hsa-miR-1306-3p_MIMAT0005950	2.50449	2.25488	3.66449
hsa-miR-4767_MIMAT0019919	3.3406	2.83751	1.88551
hsa-miR-548t-3p_MIMAT0022730	2.61483	3.22816	2.26861
hsa-miR-548aa_MIMAT0018447	2.61483	3.22816	2.26861
hsa-miR-125a-3p_MIMAT0004602	2.03004	2.57275	3.76841
hsa-miR-3609_MIMAT0017986	3.95179	2.99167	0.764693
hsa-miR-3150b-3p_MIMAT0018194	2.67337	2.71069	2.27416
hsa-miR-29b-1-5p_MIMAT0004514	2.74549	2.34541	2.45442
hsa-miR-548u_MIMAT0015013	2.60272	2.21035	2.79456
hsa-miR-548ab_MIMAT0018928	2.51725	2.39484	2.64311
hsa-miR-141-5p_MIMAT0004598	2.82526	2.43076	2.19906
hsa-miR-1261_MIMAT0005913	1.93973	2.64801	3.02105
hsa-miR-29b-2-5p_MIMAT0004515	2.81786	2.48988	2.06219
hsa-miR-103a-2-5p_MIMAT0009196	2.68439	2.8699	1.70245
hsa-miR-5690_MIMAT0022482	3.31761	2.72881	1.03401
hsa-miR-1537-3p_MIMAT0007399	2.18993	2.00927	3.29096
hsa-miR-6803-3p_MIMAT0027507	3.1398	2.43032	1.5967
hsa-miR-3688-3p_MIMAT0018116	2.37643	2.28429	2.67378
hsa-miR-502-5p_MIMAT0002873	2.74219	2.45577	1.75274
hsa-miR-1284_MIMAT0005941	2.26633	2.25121	2.46464
hsa-miR-138-5p_MIMAT0000430	2.28445	2.90917	1.60919
hsa-miR-664b-3p_MIMAT0022272	2.83412	2.4192	1.38402
hsa-miR-548a-3p_MIMAT0003251	2.32519	2.62341	1.72598
hsa-miR-769-3p_MIMAT0003887	2.1067	2.8735	1.64862
hsa-miR-6859-5p_MIMAT0027618	2.09489	1.99909	2.6954
hsa-miR-548ap-5p_MIMAT0021037	2.42279	2.49823	1.5976
hsa-miR-3143_MIMAT0015012	1.97365	2.0113	2.58585
hsa-miR-181b-2-3p_MIMAT0031893	1.82334	2.2739	2.39929
hsa-miR-766-5p_MIMAT0022714	1.50289	2.19644	2.75108
hsa-miR-548w_MIMAT0015060	2.25202	2.31161	1.65344
hsa-miR-4449_MIMAT0018968	2.07232	2.08243	2.14444
hsa-miR-3157-3p_MIMAT0019210	2.07861	2.27936	1.89125
hsa-miR-7976_MIMAT0031179	2.02888	1.9997	2.22007
hsa-miR-3620-3p_MIMAT0018001	2.32281	1.863	1.95655
hsa-miR-3074-3p_MIMAT0015027	1.96746	2.36594	1.71934
hsa-miR-378g_MIMAT0018937	1.85344	1.82617	2.50518
hsa-miR-3120-5p_MIMAT0019198	1.96682	1.8676	2.26722
hsa-miR-664b-5p_MIMAT0022271	1.98602	1.75936	2.20382
hsa-miR-6798-3p_MIMAT0027497	1.94776	1.62224	2.33952
hsa-miR-619-5p_MIMAT0026622	2.70724	1.66243	1.28689
hsa-miR-95-3p_MIMAT0000094	2.2823	2.07499	1.30161
hsa-miR-6818-5p_MIMAT0027536	1.70454	2.44652	1.5272
hsa-miR-624-5p_MIMAT0003293	2.46905	1.79354	1.36626
hsa-miR-362-3p_MIMAT0004683	1.59358	2.13133	2.01842
hsa-miR-4687-5p_MIMAT0019774	1.98133	2.17196	1.48366
hsa-miR-590-5p_MIMAT0003258	2.14211	1.93465	1.49574
hsa-miR-2116-3p_MIMAT0011161	1.87423	1.67801	2.09493
hsa-miR-3661_MIMAT0018082	2.03512	1.73241	1.82744
hsa-miR-548at-5p_MIMAT0022277	1.72016	1.9965	1.88188
hsa-miR-491-5p_MIMAT0002807	1.71097	1.82572	2.05589
hsa-miR-548ap-3p_MIMAT0021038	1.64033	2.26901	1.53206
hsa-miR-212-5p_MIMAT0022695	1.89491	1.74426	1.78911
hsa-miR-4786-5p_MIMAT0019954	1.7058	1.72794	2.0285
hsa-miR-222-5p_MIMAT0004569	1.79492	1.5196	2.16984
hsa-miR-6515-5p_MIMAT0025486	1.59683	1.895	1.93834
hsa-miR-195-3p_MIMAT0004615	1.72158	2.00357	1.61814
hsa-miR-4785_MIMAT0019949	1.7369	1.47925	2.23227
hsa-miR-6516-3p_MIMAT0030418	2.0982	1.71367	1.4894
hsa-miR-1270_MIMAT0005924	1.73874	1.87135	1.72014
hsa-miR-6718-5p_MIMAT0025849	1.71126	1.90472	1.59422
hsa-miR-4508_MIMAT0019045	1.64853	1.71178	1.90206
hsa-miR-6882-5p_MIMAT0027664	2.08624	1.74616	1.30105
hsa-miR-6843-3p_MIMAT0027588	1.1904	1.93243	2.12722
hsa-miR-219a-1-3p_MIMAT0004567	1.46534	1.87582	1.80232
hsa-miR-1303_MIMAT0005891	1.64765	1.92592	1.37165
hsa-miR-1268b_MIMAT0018925	1.42405	1.51879	2.04869
hsa-miR-6783-3p_MIMAT0027467	1.25843	1.34307	2.43344
hsa-miR-6716-3p_MIMAT0025845	1.1946	1.26307	2.60553
hsa-miR-499a-5p_MIMAT0002870	1.64001	1.64338	1.55453
hsa-miR-3188_MIMAT0015070	2.26196	1.54702	0.865214
hsa-miR-3939_MIMAT0018355	1.5436	1.38009	1.94105
hsa-miR-2277-3p_MIMAT0011777	1.318	1.80943	1.59979
hsa-miR-1268a_MIMAT0005922	1.32347	1.43445	1.96412
hsa-miR-3942-5p_MIMAT0018358	1.41602	1.74208	1.43084
hsa-miR-548a-5p_MIMAT0004803	1.64327	1.78394	1.09909
hsa-miR-643_MIMAT0003313	1.87035	1.30861	1.3843
hsa-miR-548q_MIMAT0011163	1.80168	1.16692	1.62109
hsa-miR-378i_MIMAT0019074	1.6597	1.2682	1.66702
hsa-miR-5001-3p_MIMAT0021022	1.26976	1.48754	1.87638
hsa-miR-4742-3p_MIMAT0019873	1.57507	1.36767	1.63966
hsa-miR-937-3p_MIMAT0004980	1.29609	1.10425	2.23551
hsa-miR-642a-5p_MIMAT0003312	2.01805	1.37528	1.0106
hsa-miR-4661-5p_MIMAT0019729	1.19234	1.46885	1.90748
hsa-miR-96-5p_MIMAT0000095	1.2459	1.13996	2.15928
hsa-miR-509-3p_MIMAT0002881	0.762282	1.31687	2.52326
hsa-miR-1180-3p_MIMAT0005825	1.57158	1.13422	1.70793
hsa-miR-6791-3p_MIMAT0027483	1.69965	1.49148	1.07217
hsa-miR-877-3p_MIMAT0004950	1.49365	1.38231	1.4335
hsa-miR-3617-5p_MIMAT0017997	1.26611	1.96496	0.988927
hsa-miR-3194-5p_MIMAT0015078	1.51878	1.48685	1.20163
hsa-miR-19a-5p_MIMAT0004490	1.35329	1.50312	1.35351
hsa-miR-1226-3p_MIMAT0005577	1.61048	1.38043	1.18108
hsa-miR-1910-5p_MIMAT0007884	1.5521	1.00824	1.59598
hsa-miR-3684_MIMAT0018112	1.08593	1.10232	2.0204
hsa-miR-1285-5p_MIMAT0022719	1.34689	1.25504	1.40189
hsa-miR-3920_MIMAT0018195	1.53167	1.32088	1.06564
hsa-miR-1291_MIMAT0005881	1.33168	0.870712	1.82219
hsa-miR-3611_MIMAT0017988	1.45343	1.15357	1.29254
hsa-miR-6813-5p_MIMAT0027526	1.25277	1.29364	1.33293
hsa-miR-6847-5p_MIMAT0027594	1.30952	1.04694	1.53821
hsa-miR-186-3p_MIMAT0004612	1.43239	1.55745	0.727175
hsa-miR-5706_MIMAT0022500	1.15036	1.19805	1.51513
hsa-miR-548aq-3p_MIMAT0022264	1.1313	1.42341	1.24177
hsa-miR-1179_MIMAT0005824	0.805141	1.40604	1.6369
hsa-miR-6868-3p_MIMAT0027637	1.04303	0.905505	1.95587
hsa-miR-3138_MIMAT0015006	1.13464	1.03599	1.63313
hsa-miR-4523_MIMAT0019061	1.02064	1.22122	1.54181
hsa-miR-504-5p_MIMAT0002875	0.909377	1.36438	1.48946
hsa-miR-636_MIMAT0003306	1.26529	1.23593	1.20006
hsa-miR-371b-3p_MIMAT0019893	1.31589	1.21497	1.16072
hsa-miR-6852-3p_MIMAT0027605	0.791251	1.28839	1.71578
hsa-miR-3159_MIMAT0015033	0.931923	1.43307	1.31326
hsa-miR-16-1-3p_MIMAT0004489	1.1939	1.41374	0.956319
hsa-miR-7854-3p_MIMAT0030429	1.20039	1.04412	1.3982
hsa-miR-579-5p_MIMAT0026616	0.859822	1.28601	1.50308
hsa-miR-7855-5p_MIMAT0030430	1.18791	1.05446	1.37353
hsa-miR-3656_MIMAT0018076	1.03757	0.99346	1.58104
hsa-miR-943_MIMAT0004986	1.18158	1.20163	1.1299
hsa-miR-548ag_MIMAT0018969	1.09171	1.24697	1.17233
hsa-miR-1256_MIMAT0005907	0.82615	1.45114	1.23161
hsa-miR-188-3p_MIMAT0004613	1.19182	1.20462	1.07077
hsa-miR-5000-3p_MIMAT0021020	1.35312	1.23442	0.834809
hsa-miR-6802-3p_MIMAT0027505	1.58561	1.03698	0.763692
hsa-miR-939-5p_MIMAT0004982	1.34427	1.20628	0.851592
hsa-miR-548c-3p_MIMAT0003285	0.891988	1.38419	1.16432
hsa-miR-3620-5p_MIMAT0022967	0.867202	1.05687	1.57801
hsa-miR-584-3p_MIMAT0022708	0.960658	1.33379	1.05482
hsa-miR-6734-5p_MIMAT0027369	1.40608	1.05176	0.836747
hsa-miR-891a-5p_MIMAT0004902	1.31266	1.05359	0.946233
hsa-miR-5006-3p_MIMAT0021034	0.845043	1.31721	1.14977
hsa-miR-1233-3p_MIMAT0005588	1.13547	0.869035	1.33432
hsa-miR-4477b_MIMAT0019005	0.92386	1.16031	1.22897
hsa-miR-4685-3p_MIMAT0019772	1.08082	1.23038	0.94719
hsa-miR-135a-3p_MIMAT0004595	1.31973	0.839814	1.12369
hsa-miR-24-1-5p_MIMAT0000079	1.07135	1.30379	0.838468
hsa-miR-6894-3p_MIMAT0027689	1.11185	1.1982	0.896913
hsa-miR-6735-5p_MIMAT0027371	1.08218	0.819075	1.39075
hsa-miR-370-5p_MIMAT0026483	0.992016	0.926425	1.34634
hsa-miR-629-3p_MIMAT0003298	0.917621	1.27343	1.00949
hsa-miR-5096_MIMAT0020603	0.612634	1.28506	1.36517
hsa-miR-6747-3p_MIMAT0027395	0.889834	0.821454	1.59454
hsa-miR-3942-3p_MIMAT0019230	1.21481	1.29699	0.589013
hsa-miR-4646-3p_MIMAT0019708	0.851841	0.996379	1.40477
hsa-miR-5094_MIMAT0021086	1.16668	1.07112	0.883539
hsa-miR-6724-5p_MIMAT0025856	1.03351	1.07617	1.03481
hsa-miR-432-3p_MIMAT0002815	0.830774	1.04838	1.31401
hsa-miR-545-3p_MIMAT0003165	1.0634	1.12654	0.930525
hsa-miR-6501-5p_MIMAT0025458	1.15323	1.04294	0.914338
hsa-miR-624-3p_MIMAT0004807	1.16872	0.785003	1.18463
hsa-miR-660-3p_MIMAT0022711	1.07996	1.18811	0.764847
hsa-miR-6786-3p_MIMAT0027473	0.728314	1.07786	1.19608
hsa-miR-6764-3p_MIMAT0027429	0.925301	0.757931	1.33347
hsa-miR-6514-5p_MIMAT0025484	0.965941	0.705786	1.34646
hsa-miR-3064-5p_MIMAT0019864	0.709329	0.767576	1.54264
hsa-miR-6855-3p_MIMAT0027611	1.15705	1.00119	0.694759
hsa-miR-4762-5p_MIMAT0019910	0.858666	1.0155	1.04073
hsa-miR-944_MIMAT0004987	1.14197	0.841473	0.900967
hsa-miR-6737-3p_MIMAT0027376	1.14705	1.09985	0.57366
hsa-miR-3691-5p_MIMAT0018120	0.901591	0.790806	1.17333
hsa-miR-7703_MIMAT0030018	0.87592	0.789079	1.17968
hsa-miR-3667-5p_MIMAT0018089	0.891475	1.09957	0.732361
hsa-miR-3150a-5p_MIMAT0019206	0.973768	0.816135	0.953601
hsa-miR-4999-5p_MIMAT0021017	1.02175	0.876487	0.819941
hsa-miR-147b_MIMAT0004928	1.12189	0.771566	0.82234
hsa-miR-6892-5p_MIMAT0027684	0.94977	0.694018	1.11484
hsa-miR-219a-5p_MIMAT0000276	0.556455	1.06605	1.07879
hsa-miR-5581-3p_MIMAT0022276	0.920438	0.94011	0.780402
hsa-miR-33b-3p_MIMAT0004811	0.985198	1.07089	0.522879
hsa-miR-296-5p_MIMAT0000690	0.867122	1.03294	0.691577
hsa-miR-6774-3p_MIMAT0027449	0.767867	0.993448	0.817753
hsa-miR-6857-3p_MIMAT0027615	0.793288	0.781907	1.01256
hsa-miR-1292-5p_MIMAT0005943	0.965011	0.777355	0.774543
hsa-miR-6721-5p_MIMAT0025852	0.51183	0.75612	1.34015
hsa-miR-4422_MIMAT0018935	0.971717	0.766332	0.727835
hsa-miR-1278_MIMAT0005936	0.665048	0.67932	1.16612
hsa-miR-30c-2-3p_MIMAT0004550	0.755688	0.772579	0.929114
hsa-miR-1276_MIMAT0005930	0.688497	0.619129	1.1825
hsa-miR-548s_MIMAT0014987	0.457184	0.777202	1.25765
hsa-miR-7110-3p_MIMAT0028118	0.570361	0.923065	0.818896
hsa-miR-4777-3p_MIMAT0019935	0.725418	0.834956	0.695965
hsa-miR-6738-3p_MIMAT0027378	0.580782	0.903182	0.787604
hsa-miR-3194-3p_MIMAT0019218	1.11725	0.697884	0.315683
hsa-miR-3127-3p_MIMAT0019201	0.425536	0.616164	1.23933
hsa-miR-548am-3p_MIMAT0019076	0.645302	0.639617	0.939673
hsa-miR-9-3p_MIMAT0000442	0.825182	0.924204	0.358529
hsa-miR-6812-3p_MIMAT0027525	0.713206	0.312762	1.13108
hsa-miR-616-3p_MIMAT0004805	0.521289	0.603348	0.959528
hsa-miR-6806-3p_MIMAT0027513	0.687254	0.77065	0.546859
hsa-miR-4473_MIMAT0019000	0.661159	0.791076	0.471499
hsa-miR-610_MIMAT0003278	0.61297	0.406529	0.997133
hsa-miR-197-5p_MIMAT0022691	0.535592	0.516181	0.925504
hsa-miR-5588-5p_MIMAT0022295	0.589501	0.207914	0.845
hsa-miR-7151-5p_MIMAT0028212	0.316254	0.488313	0.832264

## Sheet: Table S2A
Table S2A. Differentially expressed miRNAs between mid-secretory and early secretory endometrial samples from fertile women.
miRNAs that had significantly altered levels between the study groups in both EST and ESP
datasets were considered as differentially expressed.
Positive log2FC values denote miRNAs that are upregulated and negative log2FC values
denote downregulated miRNAs in mid-secretory endometrium.
To the best of our knowledge, miRNAs in bold have not previously been associated with endometrial receptivity.
EST - Estonian samples; ESP - Spanish samples.
	EST		ESP
miRNA ID	log2FC	FDR	log2FC	FDR
hsa-miR-873-3p_MIMAT0022717	2.85943	2.98124e-41	1.96614	3.22045e-11
hsa-miR-885-5p_MIMAT0004947	2.52195	9.79036e-09	2.79708	6.59138e-16
hsa-miR-873-5p_MIMAT0004953	1.93975	7.70773e-34	1.03728	0.00195082
hsa-miR-141-3p_MIMAT0000432	1.87938	8.72666e-37	1.77356	2.05935e-08
hsa-miR-30b-5p_MIMAT0000420	1.36604	2.92456e-10	1.51004	1.72328e-08
hsa-miR-22-5p_MIMAT0004495	1.29334	2.86244e-28	0.834362	6.43055e-07
hsa-miR-29b-3p_MIMAT0000100	1.21216	1.38813e-22	1.35369	1.63859e-08
hsa-miR-3960_MIMAT0019337	1.17339	0.000210515	1.81318	1.38973e-05
hsa-miR-33b-5p_MIMAT0003301	1.09862	3.37309e-15	1.1508	5.92715e-05
hsa-miR-210-3p_MIMAT0000267	1.07791	4.93275e-13	1.29967	1.05601e-13
hsa-miR-21-3p_MIMAT0004494	1.00879	4.88537e-13	1.73679	5.16695e-14
hsa-miR-30d-5p_MIMAT0000245	0.982075	2.6203e-06	1.33934	1.5548e-09
hsa-miR-203a-3p_MIMAT0000264	0.884443	4.80927e-08	1.15758	5.33942e-09
hsa-miR-29a-3p_MIMAT0000086	0.873664	1.52874e-16	0.467978	0.0451841
hsa-miR-200a-3p_MIMAT0000682	0.819277	6.06869e-08	1.23415	3.54875e-14
hsa-miR-32-5p_MIMAT0000090	0.813643	2.33999e-13	0.767723	0.00402948
hsa-miR-210-5p_MIMAT0026475	0.800531	3.61244e-05	1.26144	4.97722e-07
hsa-miR-29c-3p_MIMAT0000681	0.770395	6.37573e-13	0.596461	0.00920717
hsa-miR-585-3p_MIMAT0003250	0.762159	0.00050425	0.598101	0.0373799
hsa-miR-146b-5p_MIMAT0002809	0.742242	2.32291e-08	0.647369	0.00571918
hsa-miR-181a-5p_MIMAT0000256	0.728828	5.27708e-08	0.416638	0.035639
hsa-miR-574-5p_MIMAT0004795	0.69554	5.2014e-05	0.673165	0.00158927
hsa-miR-30d-3p_MIMAT0004551	0.677106	0.00548074	1.24466	7.30538e-06
hsa-miR-21-5p_MIMAT0000076	0.621336	2.32799e-09	0.800652	3.48918e-07
hsa-miR-1307-3p_MIMAT0005951	0.597192	1.08092e-08	0.454314	0.00596735
hsa-miR-326_MIMAT0000756	0.566838	0.000232351	0.552867	0.00317161
hsa-miR-200c-5p_MIMAT0004657	0.552403	0.0166917	1.16821	7.05495e-06
hsa-miR-200c-3p_MIMAT0000617	0.508913	0.0188862	1.28491	1.41873e-07
hsa-miR-181b-5p_MIMAT0000257	0.483054	0.000959071	0.52772	0.0021072
hsa-miR-652-5p_MIMAT0022709	0.477571	0.043046	1.1505	0.00556689
hsa-miR-345-5p_MIMAT0000772	0.434589	0.00853111	0.897151	0.000451821
hsa-miR-429_MIMAT0001536	0.430092	0.00988933	1.00656	1.5498e-05
hsa-miR-320a_MIMAT0000510	0.428353	0.000236351	0.471323	0.0213448
hsa-miR-29c-5p_MIMAT0004673	0.4254	0.0111428	0.752168	0.000230722
hsa-miR-32-3p_MIMAT0004505	0.423554	0.00628334	0.625475	0.0125408
hsa-miR-141-5p_MIMAT0004598	0.421313	0.00819988	1.01369	5.09126e-05
hsa-let-7i-3p_MIMAT0004585	0.411434	0.0013171	0.47169	0.0342871
hsa-miR-361-3p_MIMAT0004682	0.382482	0.00285858	0.381003	0.0333821
hsa-miR-27a-5p_MIMAT0004501	0.359808	0.0223311	0.81738	5.61351e-05
hsa-miR-1307-5p_MIMAT0022727	0.292575	0.0164193	0.839596	0.000108538
hsa-miR-30a-5p_MIMAT0000087	0.290414	0.0186004	0.585901	0.00271085
hsa-miR-26b-5p_MIMAT0000083	0.177995	0.0467631	0.393749	0.0113774
hsa-miR-758-3p_MIMAT0003879	-0.238117	0.035806	-0.5734	0.000647241
hsa-miR-30c-1-3p_MIMAT0004674	-0.284312	0.0220647	-0.744954	0.000110507
hsa-miR-370-3p_MIMAT0000722	-0.338528	0.0442092	-0.947876	0.000464746
hsa-miR-671-3p_MIMAT0004819	-0.342796	0.00548074	-0.601196	0.0153355
hsa-miR-548ab_MIMAT0018928	-0.352919	0.0397828	-0.46924	0.0119957
hsa-miR-130b-3p_MIMAT0000691	-0.35513	0.000528993	-0.463177	0.0183614
hsa-miR-887-3p_MIMAT0004951	-0.355401	0.000452094	-0.593174	0.000626848
hsa-miR-100-5p_MIMAT0000098	-0.359593	0.0186004	-0.518279	0.00185335
hsa-miR-128-1-5p_MIMAT0026477	-0.420903	0.00915606	-0.461626	0.0239368
hsa-miR-100-3p_MIMAT0004512	-0.436771	0.00689665	-0.627847	0.0191173
hsa-miR-34a-3p_MIMAT0004557	-0.4502	0.0164067	-0.424659	0.0412432
hsa-miR-450a-5p_MIMAT0001545	-0.461323	0.000936709	-0.698823	0.00176512
hsa-miR-940_MIMAT0004983	-0.471082	0.0460183	-0.880798	0.000825344
hsa-miR-542-5p_MIMAT0003340	-0.472433	3.50224e-05	-0.734032	8.35829e-05
hsa-miR-1287-5p_MIMAT0005878	-0.50121	0.000129594	-0.590779	0.0119887
hsa-miR-874-3p_MIMAT0004911	-0.50492	8.67835e-05	-0.515485	0.00019414
hsa-miR-424-3p_MIMAT0004749	-0.51605	0.000203138	-0.777289	0.00399665
hsa-miR-548o-3p_MIMAT0005919	-0.522778	1.08737e-06	-0.454008	0.00274408
hsa-miR-93-3p_MIMAT0004509	-0.537062	0.000101196	-0.722263	0.000422202
hsa-miR-454-5p_MIMAT0003884	-0.53855	3.09625e-05	-0.656766	0.00164651
hsa-miR-769-5p_MIMAT0003886	-0.578274	1.67492e-09	-0.475291	0.00326083
hsa-miR-199b-5p_MIMAT0000263	-0.5873	9.63017e-08	-0.509155	0.000493881
hsa-miR-181a-2-3p_MIMAT0004558	-0.641957	6.6005e-11	-0.557517	0.00119951
hsa-miR-335-5p_MIMAT0000765	-0.656583	2.77485e-08	-0.604949	0.00173656
hsa-miR-548n_MIMAT0005916	-0.727184	3.6528e-05	-0.637916	0.00299635
hsa-miR-767-5p_MIMAT0003882	-0.738428	0.000192993	-1.18087	5.14266e-08
hsa-miR-296-3p_MIMAT0004679	-0.744792	1.91646e-05	-0.818686	0.0024158
hsa-miR-450b-5p_MIMAT0004909	-0.761365	7.99662e-07	-0.654943	0.0123585
hsa-miR-6500-3p_MIMAT0025455	-0.775942	3.88559e-05	-0.843547	0.000114023
hsa-miR-708-5p_MIMAT0004926	-0.797721	3.20824e-09	-0.922861	0.000302043
hsa-miR-500a-3p_MIMAT0002871	-0.803621	1.42042e-17	-0.43904	0.0309753
hsa-miR-424-5p_MIMAT0001341	-0.813047	6.55802e-09	-0.990039	0.00239122
hsa-miR-191-3p_MIMAT0001618	-0.822238	9.24963e-08	-0.815319	0.000161546
hsa-miR-105-5p_MIMAT0000102	-0.835119	0.000410033	-0.913057	0.00495433
hsa-miR-455-3p_MIMAT0004784	-0.886604	3.90496e-13	-0.605664	0.0191173
hsa-miR-130b-5p_MIMAT0004680	-0.930974	2.11661e-10	-0.668424	0.00734657
hsa-miR-455-5p_MIMAT0003150	-0.951267	6.96786e-18	-0.780945	0.00397879
hsa-miR-548i_MIMAT0005935	-0.996739	1.27181e-09	-0.627143	0.0119934
hsa-miR-4746-5p_MIMAT0019880	-1.00846	7.78139e-08	-0.765224	0.00181729
hsa-miR-503-5p_MIMAT0002874	-1.1226	1.45309e-19	-1.00504	0.000309452
hsa-miR-105-3p_MIMAT0004516	-1.13973	2.06913e-05	-1.07158	4.01713e-05
hsa-miR-335-3p_MIMAT0004703	-1.30407	1.67122e-17	-1.4795	1.76821e-12
hsa-miR-1286_MIMAT0005877	-1.36594	5.94651e-13	-0.708773	0.0153355
hsa-miR-7974_MIMAT0031177	-1.39548	2.22933e-15	-0.995065	0.00016509
hsa-miR-181c-3p_MIMAT0004559	-1.42743	7.71283e-49	-0.5291	0.0128372
hsa-miR-508-3p_MIMAT0002880	-1.68624	1.3692e-22	-0.685228	0.0238544
hsa-miR-509-3p_MIMAT0002881	-1.70964	7.30719e-24	-1.35016	1.39751e-05
hsa-miR-135a-3p_MIMAT0004595	-1.71739	2.22933e-15	-1.07161	4.41616e-07
hsa-miR-3131_MIMAT0014996	-1.85053	8.17554e-17	-1.27561	7.50742e-08

## Sheet: Table S2B
Table S2B. Differentially expressed miRNAs from mid-secretory endometrial samples between RIF and fertile women.
miRNAs that had significantly altered levels between the study groups in both EST and ESP
datasets were considered as differentially expressed.
Positive log2FC values denote miRNAs that are upregulated and negative log2FC values
denote downregulated miRNAs in RIF.
To the best of our knowledge, miRNAs in bold have not previously been associated with RIF.
RIF - recurrent implantation failure; EST - Estonian samples; ESP - Spanish samples.
	EST		ESP
miRNA ID	log2FC	FDR	log2FC	FDR
hsa-miR-934_MIMAT0004977	1.50232	4.5723e-05	2.08821	0.0169684
hsa-miR-502-5p_MIMAT0002873	1.00776	0.000874026	0.993291	0.00498982
hsa-miR-3613-5p_MIMAT0017990	0.835348	0.00658077	1.76426	0.0197403
hsa-let-7g-3p_MIMAT0004584	0.570378	5.31795e-05	0.835569	0.0262025
hsa-miR-424-5p_MIMAT0001341	0.487272	0.0457758	1.09907	0.0190377
hsa-miR-27a-3p_MIMAT0000084	0.425882	0.000629276	0.666648	0.040849
hsa-miR-1197_MIMAT0005955	0.424771	0.0476018	0.994054	0.00803551
hsa-miR-127-5p_MIMAT0004604	0.39859	0.0215896	0.89131	0.0150196
hsa-miR-132-5p_MIMAT0004594	-0.358847	0.0336241	-1.02447	0.0280126
hsa-let-7d-5p_MIMAT0000065	-0.511162	0.00130296	-0.942158	0.010398
hsa-miR-28-5p_MIMAT0000085	-0.540389	0.000629276	-0.995571	0.00541221
hsa-miR-342-5p_MIMAT0004694	-0.631328	0.0222957	-1.44928	0.00698246
hsa-miR-485-5p_MIMAT0002175	-0.675085	0.0116585	-1.0927	0.0172435
hsa-miR-149-5p_MIMAT0000450	-0.748236	0.00887776	-0.999281	0.0262025
hsa-miR-16-2-3p_MIMAT0004518	-0.787067	0.00521847	-1.62092	0.00233049
hsa-miR-222-3p_MIMAT0000279	-0.80009	0.000207407	-0.780615	0.0374806
hsa-miR-95-3p_MIMAT0000094	-0.819376	0.00518811	-0.888174	0.0438599
hsa-miR-411-3p_MIMAT0004813	-0.826674	0.00033542	-0.797545	0.0285672
hsa-miR-200b-3p_MIMAT0000318	-0.840388	0.0021326	-0.853812	0.0390606
hsa-miR-224-5p_MIMAT0000281	-0.905615	0.00220598	-2.07951	3.53864e-05
hsa-miR-877-5p_MIMAT0004949	-1.53557	1.00828e-05	-0.959351	0.0455706

## Sheet: Table S3A
Table S3A. Predicted target genes for differentially expressed miRNAs in mid-secretory vs.early secretory phase endometrium from fertile women.
Positive value indicates up-regulation and negative value down-regulation of miRNA
or mRNA in mid-secretory vs. early secretory endometrium.
miRNA	Average log2FC in EST and ESP datasets	Target gene	Average log2FC in EST and ESP datasets
hsa-let-7i-3p	0.442	CDK5R1	-0.785
hsa-let-7i-3p	0.442	LSM14B	-0.278
hsa-let-7i-3p	0.442	NALCN	-1.681
hsa-miR-100-3p	-0.532	APOL6	1.168
hsa-miR-100-3p	-0.532	BCAR3	0.649
hsa-miR-100-3p	-0.532	MRPS36	0.384
hsa-miR-100-3p	-0.532	RTN4	0.785
hsa-miR-100-3p	-0.532	SERPINB1	0.756
hsa-miR-100-3p	-0.532	TOB1	1.38
hsa-miR-100-5p	-0.439	ADGRE2	1.603
hsa-miR-100-5p	-0.439	BAZ2A	0.242
hsa-miR-100-5p	-0.439	C20orf194	0.482
hsa-miR-100-5p	-0.439	HS3ST3B1	1.168
hsa-miR-100-5p	-0.439	RASGRP3	0.767
hsa-miR-100-5p	-0.439	RNF144B	0.716
hsa-miR-100-5p	-0.439	SPN	1.525
hsa-miR-100-5p	-0.439	TTC39A	2.615
hsa-miR-100-5p	-0.439	VNN1	1.296
hsa-miR-105-3p	-1.106	ADAMTS15	2.869
hsa-miR-105-3p	-1.106	GNA13	0.392
hsa-miR-105-3p	-1.106	MAFK	1.655
hsa-miR-105-3p	-1.106	P2RY1	0.993
hsa-miR-105-3p	-1.106	PDPK1	0.274
hsa-miR-105-3p	-1.106	SERPINB1	0.756
hsa-miR-105-3p	-1.106	SERTAD1	0.903
hsa-miR-105-3p	-1.106	TNFAIP1	0.436
hsa-miR-105-5p	-0.874	FASLG	1.399
hsa-miR-105-5p	-0.874	HIPK3	0.864
hsa-miR-105-5p	-0.874	LYST	0.399
hsa-miR-105-5p	-0.874	TES	0.548
hsa-miR-128-1-5p	-0.441	ABHD15	0.647
hsa-miR-128-1-5p	-0.441	ACTN4	0.651
hsa-miR-128-1-5p	-0.441	ASB6	0.343
hsa-miR-128-1-5p	-0.441	BICDL1	0.945
hsa-miR-128-1-5p	-0.441	C15orf39	0.332
hsa-miR-128-1-5p	-0.441	C15orf62	2.708
hsa-miR-128-1-5p	-0.441	CAPN1	0.315
hsa-miR-128-1-5p	-0.441	CASZ1	1.163
hsa-miR-128-1-5p	-0.441	CCDC71L	0.517
hsa-miR-128-1-5p	-0.441	CLUH	0.813
hsa-miR-128-1-5p	-0.441	CPNE7	1.678
hsa-miR-128-1-5p	-0.441	CSDC2	0.514
hsa-miR-128-1-5p	-0.441	DBNDD1	1.084
hsa-miR-128-1-5p	-0.441	DMTN	0.872
hsa-miR-128-1-5p	-0.441	ECE1	0.689
hsa-miR-128-1-5p	-0.441	EFHD2	0.566
hsa-miR-128-1-5p	-0.441	ERBB2	0.823
hsa-miR-128-1-5p	-0.441	GDPD5	0.979
hsa-miR-128-1-5p	-0.441	HIST2H2BE	0.69
hsa-miR-128-1-5p	-0.441	ITPKC	0.948
hsa-miR-128-1-5p	-0.441	KCTD21	0.286
hsa-miR-128-1-5p	-0.441	KIF21B	1.285
hsa-miR-128-1-5p	-0.441	KLHDC7A	1.826
hsa-miR-128-1-5p	-0.441	LDHD	1.194
hsa-miR-128-1-5p	-0.441	LGI4	1.153
hsa-miR-128-1-5p	-0.441	LOC102724428/SIK1	2.199
hsa-miR-128-1-5p	-0.441	MAF1	0.258
hsa-miR-128-1-5p	-0.441	MAFK	1.655
hsa-miR-128-1-5p	-0.441	MTHFR	0.785
hsa-miR-128-1-5p	-0.441	MYO9B	0.514
hsa-miR-128-1-5p	-0.441	ODF3B	1.066
hsa-miR-128-1-5p	-0.441	PITPNM1	0.939
hsa-miR-128-1-5p	-0.441	PLCH2	1.041
hsa-miR-128-1-5p	-0.441	PML	0.324
hsa-miR-128-1-5p	-0.441	PRSS22	2.201
hsa-miR-128-1-5p	-0.441	SCO2	0.763
hsa-miR-128-1-5p	-0.441	SDC3	0.965
hsa-miR-128-1-5p	-0.441	SECTM1	1.861
hsa-miR-128-1-5p	-0.441	SLC35C1	0.746
hsa-miR-128-1-5p	-0.441	SLC9A8	0.415
hsa-miR-128-1-5p	-0.441	SNCG	1.025
hsa-miR-128-1-5p	-0.441	STX1A	0.831
hsa-miR-128-1-5p	-0.441	TBC1D22A	0.287
hsa-miR-128-1-5p	-0.441	TOM1	1.031
hsa-miR-128-1-5p	-0.441	UBALD1	0.536
hsa-miR-128-1-5p	-0.441	VWA1	1.072
hsa-miR-128-1-5p	-0.441	WNT7B	2.914
hsa-miR-1286	-1.037	AGTRAP	0.811
hsa-miR-1286	-1.037	ASCC2	0.518
hsa-miR-1286	-1.037	CHRD	1.931
hsa-miR-1286	-1.037	CLSTN3	0.612
hsa-miR-1286	-1.037	DBNDD1	1.084
hsa-miR-1286	-1.037	EGLN3	0.515
hsa-miR-1286	-1.037	GDF15	2.094
hsa-miR-1286	-1.037	IL2RB	1.689
hsa-miR-1286	-1.037	KIF21B	1.285
hsa-miR-1286	-1.037	OASL	1.532
hsa-miR-1286	-1.037	PER2	1.724
hsa-miR-1286	-1.037	PLEKHB2	0.266
hsa-miR-1286	-1.037	RAB35	0.428
hsa-miR-1286	-1.037	REEP5	0.581
hsa-miR-1286	-1.037	SLPI	2.415
hsa-miR-1286	-1.037	TBC1D22A	0.287
hsa-miR-1286	-1.037	TH	2.308
hsa-miR-1286	-1.037	TMUB2	0.343
hsa-miR-1287-5p	-0.546	ARHGEF38	1.57
hsa-miR-1287-5p	-0.546	CLCN6	0.249
hsa-miR-1287-5p	-0.546	CRISP3	4.545
hsa-miR-1287-5p	-0.546	CYB561D1	0.387
hsa-miR-1287-5p	-0.546	DAD1	0.254
hsa-miR-1287-5p	-0.546	ELL2	1.658
hsa-miR-1287-5p	-0.546	JPT2	0.781
hsa-miR-1287-5p	-0.546	NRBF2	0.601
hsa-miR-1287-5p	-0.546	RAB7A	0.332
hsa-miR-1287-5p	-0.546	RBL2	0.455
hsa-miR-1287-5p	-0.546	RGS16	2.193
hsa-miR-1287-5p	-0.546	UBE2L6	1.085
hsa-miR-1307-3p	0.718	AGAP1	-0.333
hsa-miR-1307-3p	0.718	DGCR2	-0.218
hsa-miR-1307-3p	0.718	LINC01521	-1.271
hsa-miR-1307-3p	0.718	RASSF2	-1.81
hsa-miR-1307-3p	0.718	SOX8	-1.574
hsa-miR-1307-3p	0.718	TNFAIP8L1	-0.685
hsa-miR-1307-5p	0.373	EFNB3	-1.109
hsa-miR-1307-5p	0.373	LRRC45	-0.769
hsa-miR-1307-5p	0.373	PPFIA3	-1.168
hsa-miR-130b-3p	-0.409	ACADSB	1.535
hsa-miR-130b-3p	-0.409	ACBD5	0.529
hsa-miR-130b-3p	-0.409	ARHGAP12	0.304
hsa-miR-130b-3p	-0.409	ARHGAP24	1.504
hsa-miR-130b-3p	-0.409	BTG1	0.624
hsa-miR-130b-3p	-0.409	C12orf75	1.836
hsa-miR-130b-3p	-0.409	C16orf70	1.185
hsa-miR-130b-3p	-0.409	C1S	1.463
hsa-miR-130b-3p	-0.409	CD69	1.234
hsa-miR-130b-3p	-0.409	CDK2AP2	0.607
hsa-miR-130b-3p	-0.409	G0S2	3.666
hsa-miR-130b-3p	-0.409	GADD45A	2.896
hsa-miR-130b-3p	-0.409	GAREM1	1.488
hsa-miR-130b-3p	-0.409	HIVEP2	0.612
hsa-miR-130b-3p	-0.409	IER3IP1	0.249
hsa-miR-130b-3p	-0.409	IL10RB	0.582
hsa-miR-130b-3p	-0.409	IRF1	1.215
hsa-miR-130b-3p	-0.409	JAKMIP1	2.23
hsa-miR-130b-3p	-0.409	KDM2A	0.273
hsa-miR-130b-3p	-0.409	KLF3	0.754
hsa-miR-130b-3p	-0.409	KLF7	0.925
hsa-miR-130b-3p	-0.409	LDLR	0.889
hsa-miR-130b-3p	-0.409	LSMEM1	0.831
hsa-miR-130b-3p	-0.409	MET	2.684
hsa-miR-130b-3p	-0.409	MMP19	0.503
hsa-miR-130b-3p	-0.409	MTMR10	0.579
hsa-miR-130b-3p	-0.409	NABP1	2.485
hsa-miR-130b-3p	-0.409	NRBF2	0.601
hsa-miR-130b-3p	-0.409	PIK3CB	0.57
hsa-miR-130b-3p	-0.409	RAI2	0.507
hsa-miR-130b-3p	-0.409	RAP2C	0.475
hsa-miR-130b-3p	-0.409	SBF2	0.198
hsa-miR-130b-3p	-0.409	SLC10A3	0.772
hsa-miR-130b-3p	-0.409	SLC44A1	1.447
hsa-miR-130b-3p	-0.409	SLC6A6	1.118
hsa-miR-130b-3p	-0.409	TES	0.548
hsa-miR-130b-3p	-0.409	TGFBR2	1.091
hsa-miR-130b-3p	-0.409	UBC	0.372
hsa-miR-130b-3p	-0.409	UBE2W	0.544
hsa-miR-130b-3p	-0.409	WDR20	0.32
hsa-miR-130b-5p	-0.8	ABLIM1	0.658
hsa-miR-130b-5p	-0.8	CD200	1.118
hsa-miR-130b-5p	-0.8	COL8A1	3.617
hsa-miR-130b-5p	-0.8	PAPPA	1.309
hsa-miR-130b-5p	-0.8	PDGFA	1.916
hsa-miR-130b-5p	-0.8	PHACTR2	0.682
hsa-miR-130b-5p	-0.8	SP100	0.556
hsa-miR-130b-5p	-0.8	SPP1	4.337
hsa-miR-130b-5p	-0.8	TNFRSF11B	2.368
hsa-miR-130b-5p	-0.8	TRIQK	0.355
hsa-miR-135a-3p	-1.394	CDC42SE1	0.448
hsa-miR-135a-3p	-1.394	COL8A1	3.617
hsa-miR-135a-3p	-1.394	ERP27	2.166
hsa-miR-135a-3p	-1.394	HLA-A	0.941
hsa-miR-135a-3p	-1.394	LCP1	1.666
hsa-miR-135a-3p	-1.394	PHACTR2	0.682
hsa-miR-135a-3p	-1.394	RERG	0.883
hsa-miR-135a-3p	-1.394	SCGB2A2	5.652
hsa-miR-141-3p	1.826	ANP32E	-0.634
hsa-miR-141-3p	1.826	BRI3BP	-0.678
hsa-miR-141-3p	1.826	CDKN3	-2.306
hsa-miR-141-3p	1.826	CTNNB1	-0.267
hsa-miR-141-3p	1.826	DEK	-0.536
hsa-miR-141-3p	1.826	HMG20A	-0.506
hsa-miR-141-3p	1.826	SCD5	-1.302
hsa-miR-141-3p	1.826	TMEM170B	-0.774
hsa-miR-141-3p	1.826	YAF2	-0.467
hsa-miR-141-5p	0.718	CCDC34	-1.024
hsa-miR-141-5p	0.718	CDO1	-0.924
hsa-miR-141-5p	0.718	CIART	-1.032
hsa-miR-141-5p	0.718	DUT	-0.535
hsa-miR-141-5p	0.718	ELP6	-0.289
hsa-miR-141-5p	0.718	GTF2IRD2/GTF2IRD2B	-0.559
hsa-miR-141-5p	0.718	HMGB1	-0.266
hsa-miR-141-5p	0.718	HOXA9	-0.612
hsa-miR-141-5p	0.718	KMO	-2.092
hsa-miR-141-5p	0.718	NAA40	-0.521
hsa-miR-141-5p	0.718	RSPH4A	-0.974
hsa-miR-141-5p	0.718	SPA17	-0.675
hsa-miR-141-5p	0.718	TMEM170B	-0.774
hsa-miR-141-5p	0.718	TSPYL4	-0.311
hsa-miR-146b-5p	0.672	BRCA1	-1.235
hsa-miR-146b-5p	0.672	CCNA2	-1.473
hsa-miR-146b-5p	0.672	CDKN3	-2.306
hsa-miR-146b-5p	0.672	DIS3L	-0.325
hsa-miR-146b-5p	0.672	GPM6B	-1.13
hsa-miR-146b-5p	0.672	HDAC8	-0.196
hsa-miR-146b-5p	0.672	HNRNPD	-0.298
hsa-miR-146b-5p	0.672	KIF22	-0.956
hsa-miR-146b-5p	0.672	LANCL1	-0.484
hsa-miR-146b-5p	0.672	LCA5L	-0.528
hsa-miR-146b-5p	0.672	MCM10	-2.059
hsa-miR-146b-5p	0.672	MMP16	-1.93
hsa-miR-146b-5p	0.672	NOVA1	-0.708
hsa-miR-146b-5p	0.672	PMAIP1	-1.044
hsa-miR-146b-5p	0.672	POLE2	-1.007
hsa-miR-146b-5p	0.672	PRR15	-2.22
hsa-miR-146b-5p	0.672	RAD54L	-1.736
hsa-miR-146b-5p	0.672	TIMELESS	-0.896
hsa-miR-146b-5p	0.672	TMSB15A	-2.402
hsa-miR-146b-5p	0.672	ZNF257	-0.596
hsa-miR-146b-5p	0.672	ZNF275	-0.467
hsa-miR-424-5p	-0.902	ACP2	0.316
hsa-miR-424-5p	-0.902	ADSS	0.46
hsa-miR-424-5p	-0.902	AGO4	0.528
hsa-miR-424-5p	-0.902	ALOX12	2.985
hsa-miR-424-5p	-0.902	ARHGDIA	0.556
hsa-miR-424-5p	-0.902	ATG9A	0.365
hsa-miR-424-5p	-0.902	BTG2	1.325
hsa-miR-424-5p	-0.902	CAPRIN1	0.685
hsa-miR-424-5p	-0.902	CAPZA2	1.118
hsa-miR-424-5p	-0.902	CBX4	0.417
hsa-miR-424-5p	-0.902	CREBL2	0.43
hsa-miR-424-5p	-0.902	CYB561D1	0.387
hsa-miR-424-5p	-0.902	DESI1	0.75
hsa-miR-424-5p	-0.902	ELL	0.55
hsa-miR-424-5p	-0.902	ELL2	1.658
hsa-miR-424-5p	-0.902	ELOVL7	2.268
hsa-miR-424-5p	-0.902	FAM69A	1.213
hsa-miR-424-5p	-0.902	FBXW7	0.47
hsa-miR-424-5p	-0.902	FGF18	1.534
hsa-miR-424-5p	-0.902	FGF7	2.311
hsa-miR-424-5p	-0.902	G0S2	3.666
hsa-miR-424-5p	-0.902	GABARAPL1	2.219
hsa-miR-424-5p	-0.902	GALNT13	3.061
hsa-miR-424-5p	-0.902	GAREM1	1.488
hsa-miR-424-5p	-0.902	GLRX	1.558
hsa-miR-424-5p	-0.902	GRB10	0.381
hsa-miR-424-5p	-0.902	HELZ	0.798
hsa-miR-424-5p	-0.902	HIGD1A	0.509
hsa-miR-424-5p	-0.902	HLA-DQB2	1.087
hsa-miR-424-5p	-0.902	HLA-F	0.982
hsa-miR-424-5p	-0.902	HSPA1A/HSPA1B	0.773
hsa-miR-424-5p	-0.902	HTR2A	2.669
hsa-miR-424-5p	-0.902	HYAL3	0.525
hsa-miR-424-5p	-0.902	IFRD1	0.582
hsa-miR-424-5p	-0.902	IL15	2.043
hsa-miR-424-5p	-0.902	INSR	1.095
hsa-miR-424-5p	-0.902	KCNMB1	2.146
hsa-miR-424-5p	-0.902	KIF1B	0.626
hsa-miR-424-5p	-0.902	KIF5A	0.748
hsa-miR-424-5p	-0.902	LAMTOR5	0.365
hsa-miR-424-5p	-0.902	LYPLA2	0.372
hsa-miR-424-5p	-0.902	MAFK	1.655
hsa-miR-424-5p	-0.902	MAP2K1	0.524
hsa-miR-424-5p	-0.902	MAP7	1.031
hsa-miR-424-5p	-0.902	MAPK3	0.505
hsa-miR-424-5p	-0.902	MGAT4A	1.722
hsa-miR-424-5p	-0.902	MRPS2	1.318
hsa-miR-424-5p	-0.902	MTHFR	0.785
hsa-miR-424-5p	-0.902	N4BP1	0.391
hsa-miR-424-5p	-0.902	NAPG	0.254
hsa-miR-424-5p	-0.902	OMA1	0.437
hsa-miR-424-5p	-0.902	PAFAH1B2	0.23
hsa-miR-424-5p	-0.902	PAPPA	1.309
hsa-miR-424-5p	-0.902	PHACTR2	0.682
hsa-miR-424-5p	-0.902	PISD	0.774
hsa-miR-424-5p	-0.902	PNP	1.618
hsa-miR-424-5p	-0.902	PTPRR	4.995
hsa-miR-424-5p	-0.902	RAB21	0.899
hsa-miR-424-5p	-0.902	RAB9A	1.029
hsa-miR-424-5p	-0.902	RNF144B	0.716
hsa-miR-424-5p	-0.902	RTN4	0.785
hsa-miR-424-5p	-0.902	SETD3	0.349
hsa-miR-424-5p	-0.902	SGK1	2.017
hsa-miR-424-5p	-0.902	SHOC2	0.408
hsa-miR-424-5p	-0.902	SLC16A3	2.287
hsa-miR-424-5p	-0.902	SLC2A3	1.259
hsa-miR-424-5p	-0.902	SLC38A1	1.892
hsa-miR-424-5p	-0.902	SLC7A2	2.585
hsa-miR-424-5p	-0.902	SLC9A8	0.415
hsa-miR-424-5p	-0.902	SMPD1	0.777
hsa-miR-424-5p	-0.902	SNCG	1.025
hsa-miR-424-5p	-0.902	SQSTM1	0.443
hsa-miR-424-5p	-0.902	SRPRA	0.314
hsa-miR-424-5p	-0.902	STRADB	0.601
hsa-miR-424-5p	-0.902	SUSD6	0.709
hsa-miR-424-5p	-0.902	SYS1	0.253
hsa-miR-424-5p	-0.902	TMEM43	0.755
hsa-miR-424-5p	-0.902	TPM3	0.352
hsa-miR-424-5p	-0.902	UCP2	0.881
hsa-miR-424-5p	-0.902	UGP2	0.413
hsa-miR-424-5p	-0.902	USP25	0.819
hsa-miR-424-5p	-0.902	WIPI2	0.219
hsa-miR-424-5p	-0.902	ZBTB16	1.949
hsa-miR-424-5p	-0.902	ZBTB34	0.346
hsa-miR-424-5p	-0.902	ZNF622	0.366
hsa-miR-181a-2-3p	-0.6	ACADSB	1.535
hsa-miR-181a-2-3p	-0.6	ATF3	1.279
hsa-miR-181a-2-3p	-0.6	BIN3	0.337
hsa-miR-181a-2-3p	-0.6	DYNLRB1	0.429
hsa-miR-181a-2-3p	-0.6	NBEAL1	0.814
hsa-miR-181a-2-3p	-0.6	NT5C2	0.67
hsa-miR-181a-2-3p	-0.6	SELENOS	0.548
hsa-miR-181a-2-3p	-0.6	SERINC1	0.491
hsa-miR-181a-5p	0.573	ASAH2B	-0.479
hsa-miR-181a-5p	0.573	BEND3	-0.527
hsa-miR-181a-5p	0.573	CDKN3	-2.306
hsa-miR-181a-5p	0.573	ESR1	-1.663
hsa-miR-181a-5p	0.573	FBN2	-1.978
hsa-miR-181a-5p	0.573	GRIA2	-2.665
hsa-miR-181a-5p	0.573	HOXA11	-0.642
hsa-miR-181a-5p	0.573	KHDC1	-0.63
hsa-miR-181a-5p	0.573	PP7080	-0.294
hsa-miR-181a-5p	0.573	RBBP7	-0.676
hsa-miR-181a-5p	0.573	TCERG1	-0.332
hsa-miR-181a-5p	0.573	ZFP14	-0.704
hsa-miR-181a-5p	0.573	ZFP30	-0.327
hsa-miR-181a-5p	0.573	ZIK1	-0.431
hsa-miR-181a-5p	0.573	ZNF283	-0.289
hsa-miR-181a-5p	0.573	ZNF286A	-0.428
hsa-miR-181a-5p	0.573	ZNF286B	-0.605
hsa-miR-181a-5p	0.573	ZNF415	-0.366
hsa-miR-181a-5p	0.573	ZNF420	-0.396
hsa-miR-181a-5p	0.573	ZNF594	-0.439
hsa-miR-181a-5p	0.573	ZNF667	-0.455
hsa-miR-181a-5p	0.573	ZNF850	-0.418
hsa-miR-181c-3p	-0.978	CD69	1.234
hsa-miR-181c-3p	-0.978	HBEGF	1.537
hsa-miR-181c-3p	-0.978	IL6ST	1.542
hsa-miR-191-3p	-0.819	CD247	1.444
hsa-miR-191-3p	-0.819	KIF5A	0.748
hsa-miR-191-3p	-0.819	MAFK	1.655
hsa-miR-191-3p	-0.819	SPTB	0.575
hsa-miR-191-3p	-0.819	WASF2	0.43
hsa-miR-199b-5p	-0.548	ABHD17C	1.403
hsa-miR-199b-5p	-0.548	AP1G1	0.304
hsa-miR-199b-5p	-0.548	ARHGAP12	0.304
hsa-miR-199b-5p	-0.548	CACNB2	1.847
hsa-miR-199b-5p	-0.548	CDKN2AIP	0.342
hsa-miR-199b-5p	-0.548	CSGALNACT1	0.516
hsa-miR-199b-5p	-0.548	ECE1	0.689
hsa-miR-199b-5p	-0.548	FAM222B	0.373
hsa-miR-199b-5p	-0.548	GABRE	2.059
hsa-miR-199b-5p	-0.548	GPRC5A	1.375
hsa-miR-199b-5p	-0.548	GRB10	0.381
hsa-miR-199b-5p	-0.548	HIF1A	0.805
hsa-miR-199b-5p	-0.548	KCND3	2.688
hsa-miR-199b-5p	-0.548	KLK7	0.825
hsa-miR-199b-5p	-0.548	MACC1	1.027
hsa-miR-199b-5p	-0.548	MCTP1	0.766
hsa-miR-199b-5p	-0.548	MGAT4B	0.582
hsa-miR-199b-5p	-0.548	RBM47	0.521
hsa-miR-199b-5p	-0.548	SARAF	0.463
hsa-miR-199b-5p	-0.548	SHOC2	0.408
hsa-miR-199b-5p	-0.548	SULF1	1.767
hsa-miR-199b-5p	-0.548	TFPI	1.243
hsa-miR-199b-5p	-0.548	TGFB2	2.247
hsa-miR-199b-5p	-0.548	TNK1	0.743
hsa-miR-199b-5p	-0.548	ZNF468	0.508
hsa-miR-200c-3p	0.897	CEP41	-0.645
hsa-miR-200c-3p	0.897	HECTD2	-0.489
hsa-miR-200c-3p	0.897	HPF1	-0.382
hsa-miR-200c-3p	0.897	INTS8	-0.332
hsa-miR-200c-3p	0.897	NOG	-1.851
hsa-miR-200c-3p	0.897	NOVA1	-0.708
hsa-miR-200c-3p	0.897	PCLAF	-2.101
hsa-miR-200c-3p	0.897	PLCG1	-0.482
hsa-miR-200c-3p	0.897	PMAIP1	-1.044
hsa-miR-200c-3p	0.897	PPHLN1	-0.269
hsa-miR-200c-3p	0.897	PTHLH	-1.777
hsa-miR-200c-3p	0.897	RASSF8	-0.639
hsa-miR-200c-3p	0.897	VASH2	-1.905
hsa-miR-21-3p	1.373	CNIH3	-0.793
hsa-miR-21-3p	1.373	DNAJC9	-0.702
hsa-miR-21-3p	1.373	PPP1CC	-0.353
hsa-miR-21-3p	1.373	SRSF2	-0.219
hsa-miR-21-3p	1.373	TP53	-0.437
hsa-miR-21-5p	0.711	ADGRG2	-2.202
hsa-miR-21-5p	0.711	APAF1	-0.292
hsa-miR-21-5p	0.711	C8orf44-SGK3/SGK3	-0.582
hsa-miR-21-5p	0.711	CDC25A	-1.405
hsa-miR-21-5p	0.711	CDK6	-0.972
hsa-miR-21-5p	0.711	KBTBD7	-0.767
hsa-miR-21-5p	0.711	KHDC1	-0.63
hsa-miR-21-5p	0.711	LZTFL1	-0.312
hsa-miR-21-5p	0.711	MSH2	-0.788
hsa-miR-21-5p	0.711	MTPN	-0.805
hsa-miR-21-5p	0.711	PHF14	-0.397
hsa-miR-21-5p	0.711	SATB1	-0.299
hsa-miR-21-5p	0.711	SCML2	-0.684
hsa-miR-21-5p	0.711	SKP2	-0.829
hsa-miR-21-5p	0.711	ZNF367	-2.389
hsa-miR-210-3p	1.189	ASCL1	-1.726
hsa-miR-210-3p	1.189	F7	-2.265
hsa-miR-210-3p	1.189	GDE1	-0.306
hsa-miR-210-3p	1.189	KIAA1143	-0.295
hsa-miR-210-3p	1.189	MEX3B	-0.767
hsa-miR-210-3p	1.189	PCYT1B	-1.449
hsa-miR-210-3p	1.189	RRP1B	-0.388
hsa-miR-210-3p	1.189	ST3GAL3	-0.49
hsa-miR-210-3p	1.189	TP73	-0.97
hsa-miR-22-5p	1.064	ASCL1	-1.726
hsa-miR-22-5p	1.064	DIO2	-2.049
hsa-miR-22-5p	1.064	EEF1AKMT1	-0.403
hsa-miR-22-5p	1.064	FAM169A	-1.589
hsa-miR-22-5p	1.064	GOT2	-0.267
hsa-miR-22-5p	1.064	HADH	-0.811
hsa-miR-22-5p	1.064	KIF14	-1.99
hsa-miR-22-5p	1.064	ZNF286B	-0.605
hsa-miR-26b-5p	0.286	B3GNT5	-0.733
hsa-miR-26b-5p	0.286	EZH2	-1.154
hsa-miR-26b-5p	0.286	GMDS	-0.616
hsa-miR-26b-5p	0.286	HMGA2	-1.912
hsa-miR-26b-5p	0.286	PHF6	-0.343
hsa-miR-26b-5p	0.286	PMAIP1	-1.044
hsa-miR-27a-5p	0.589	AEN	-1.251
hsa-miR-27a-5p	0.589	ALDH1B1	-0.43
hsa-miR-27a-5p	0.589	ARHGAP28	-0.807
hsa-miR-27a-5p	0.589	C17orf107	-1.306
hsa-miR-27a-5p	0.589	CEP41	-0.645
hsa-miR-27a-5p	0.589	CFAP77	-0.898
hsa-miR-27a-5p	0.589	COL9A3	-1.153
hsa-miR-27a-5p	0.589	DNALI1	-0.871
hsa-miR-27a-5p	0.589	GINS4	-1.532
hsa-miR-27a-5p	0.589	HMGN2	-0.871
hsa-miR-27a-5p	0.589	HSD17B14	-1.354
hsa-miR-27a-5p	0.589	ISOC1	-1.042
hsa-miR-27a-5p	0.589	LINC01521	-1.271
hsa-miR-27a-5p	0.589	LINC01560	-0.662
hsa-miR-27a-5p	0.589	MCM10	-2.059
hsa-miR-27a-5p	0.589	NPM1	-0.421
hsa-miR-27a-5p	0.589	PARD6G-AS1	-0.459
hsa-miR-27a-5p	0.589	PRRG3	-1.959
hsa-miR-27a-5p	0.589	SLC5A9	-2.603
hsa-miR-27a-5p	0.589	SYCE1	-1.045
hsa-miR-27a-5p	0.589	TOP2A	-2.421
hsa-miR-27a-5p	0.589	UNC119	-0.409
hsa-miR-27a-5p	0.589	ZNF641	-0.309
hsa-miR-27a-5p	0.589	ZNF704	-1.733
hsa-miR-296-3p	-0.782	HILPDA	0.556
hsa-miR-296-3p	-0.782	MT1X	3.018
hsa-miR-296-3p	-0.782	NUPR1	1.585
hsa-miR-296-3p	-0.782	TPP1	0.402
hsa-miR-29b-3p	1.283	ADAMTS20	-5.787
hsa-miR-29b-3p	1.283	ADAMTS7	-0.606
hsa-miR-29b-3p	1.283	CCDC138	-0.966
hsa-miR-29b-3p	1.283	CDK6	-0.972
hsa-miR-29b-3p	1.283	COL11A1	-4.036
hsa-miR-29b-3p	1.283	COL27A1	-1.253
hsa-miR-29b-3p	1.283	COL7A1	-1.306
hsa-miR-29b-3p	1.283	CRISPLD1	-2.2
hsa-miR-29b-3p	1.283	DCP2	-0.317
hsa-miR-29b-3p	1.283	DTWD2	-0.693
hsa-miR-29b-3p	1.283	DYM	-0.236
hsa-miR-29b-3p	1.283	ELOVL4	-0.749
hsa-miR-29b-3p	1.283	FAM13B	-0.501
hsa-miR-29b-3p	1.283	IQUB	-0.779
hsa-miR-29b-3p	1.283	KREMEN2	-3.428
hsa-miR-29b-3p	1.283	MEX3B	-0.767
hsa-miR-29b-3p	1.283	MLF1	-0.364
hsa-miR-29b-3p	1.283	MYBL2	-2.539
hsa-miR-29b-3p	1.283	NAP1L3	-0.916
hsa-miR-29b-3p	1.283	NASP	-0.754
hsa-miR-29b-3p	1.283	NIPSNAP3B	-0.838
hsa-miR-29b-3p	1.283	NPAS3	-2.709
hsa-miR-29b-3p	1.283	NREP	-2.03
hsa-miR-29b-3p	1.283	PCSK5	-1.199
hsa-miR-29b-3p	1.283	PDGFC	-1.083
hsa-miR-29b-3p	1.283	PTHLH	-1.777
hsa-miR-29b-3p	1.283	RAB30	-0.575
hsa-miR-29b-3p	1.283	SCML2	-0.684
hsa-miR-29b-3p	1.283	SOX12	-0.537
hsa-miR-29b-3p	1.283	SPIN4	-1.048
hsa-miR-29b-3p	1.283	TET1	-0.752
hsa-miR-29b-3p	1.283	TRIM9	-1.312
hsa-miR-29b-3p	1.283	ZNF282	-0.695
hsa-miR-29b-3p	1.283	ZNF286B	-0.605
hsa-miR-29c-5p	0.589	C20orf85	-1.024
hsa-miR-29c-5p	0.589	PIANP	-0.969
hsa-miR-29c-5p	0.589	TMEM98	-0.795
hsa-miR-210-5p	1.031	ADGRF3	-0.691
hsa-miR-210-5p	1.031	ADGRL1	-0.724
hsa-miR-210-5p	1.031	ARHGAP35	-0.617
hsa-miR-210-5p	1.031	BEX4	-0.52
hsa-miR-210-5p	1.031	CENPX	-0.789
hsa-miR-210-5p	1.031	CFAP57	-0.611
hsa-miR-210-5p	1.031	CNIH2	-1.134
hsa-miR-210-5p	1.031	COL26A1	-1.866
hsa-miR-210-5p	1.031	CYGB	-1.921
hsa-miR-210-5p	1.031	DNAH10OS	-0.687
hsa-miR-210-5p	1.031	DPF1	-0.976
hsa-miR-210-5p	1.031	EMC10	-0.448
hsa-miR-210-5p	1.031	FAM161A	-0.709
hsa-miR-210-5p	1.031	FAM222A	-2.548
hsa-miR-210-5p	1.031	FAM86B1	-0.686
hsa-miR-210-5p	1.031	FBXL19	-0.237
hsa-miR-210-5p	1.031	GDF11	-0.679
hsa-miR-210-5p	1.031	GNAZ	-1.367
hsa-miR-210-5p	1.031	GNB3	-0.516
hsa-miR-210-5p	1.031	LINGO1	-1.365
hsa-miR-210-5p	1.031	MAP6	-0.672
hsa-miR-210-5p	1.031	MDGA1	-0.946
hsa-miR-210-5p	1.031	OXER1	-1.027
hsa-miR-210-5p	1.031	PCBP4	-0.381
hsa-miR-210-5p	1.031	PLEKHG4B	-1.822
hsa-miR-210-5p	1.031	PRKCQ	-1.942
hsa-miR-210-5p	1.031	RAB3B	-1.961
hsa-miR-210-5p	1.031	RIMS4	-3.999
hsa-miR-210-5p	1.031	RNFT2	-1.476
hsa-miR-210-5p	1.031	SCAMP5	-0.933
hsa-miR-210-5p	1.031	SCML2	-0.684
hsa-miR-210-5p	1.031	SIX5	-0.518
hsa-miR-210-5p	1.031	SPDEF	-4.766
hsa-miR-210-5p	1.031	SRL	-0.887
hsa-miR-210-5p	1.031	SYT11	-0.769
hsa-miR-30d-3p	0.961	ATRX	-0.344
hsa-miR-30d-3p	0.961	B3GNT5	-0.733
hsa-miR-30d-3p	0.961	CDK6	-0.972
hsa-miR-30d-3p	0.961	CEP19	-0.619
hsa-miR-30d-3p	0.961	CNPY2	-0.262
hsa-miR-30d-3p	0.961	COCH	-1.127
hsa-miR-30d-3p	0.961	GLT8D2	-1.814
hsa-miR-30d-3p	0.961	GPR137C	-1.926
hsa-miR-30c-1-3p	-0.515	APOL6	1.168
hsa-miR-30c-1-3p	-0.515	AQP3	3.231
hsa-miR-30c-1-3p	-0.515	ATF3	1.279
hsa-miR-30c-1-3p	-0.515	CD59	0.837
hsa-miR-30c-1-3p	-0.515	CHP1	0.578
hsa-miR-30c-1-3p	-0.515	CYB561D1	0.387
hsa-miR-30c-1-3p	-0.515	FBXO10	0.584
hsa-miR-30c-1-3p	-0.515	GPRC5A	1.375
hsa-miR-30c-1-3p	-0.515	GPX2	3.462
hsa-miR-30c-1-3p	-0.515	HSPB6	1.595
hsa-miR-30c-1-3p	-0.515	KRCC1	0.575
hsa-miR-30c-1-3p	-0.515	LIMK2	1.193
hsa-miR-30c-1-3p	-0.515	MPDU1	0.284
hsa-miR-30c-1-3p	-0.515	MSRB1	0.562
hsa-miR-30c-1-3p	-0.515	MT1F	3.715
hsa-miR-30c-1-3p	-0.515	MT1M	5.781
hsa-miR-30c-1-3p	-0.515	RALB	0.475
hsa-miR-30c-1-3p	-0.515	SLC6A6	1.118
hsa-miR-30c-1-3p	-0.515	SP140L	0.914
hsa-miR-30c-1-3p	-0.515	TMEM154	3.07
hsa-miR-30c-1-3p	-0.515	TP53INP2	0.991
hsa-miR-30b-5p	1.438	ATRX	-0.344
hsa-miR-30b-5p	1.438	B3GNT5	-0.733
hsa-miR-30b-5p	1.438	BEST4	-1.19
hsa-miR-30b-5p	1.438	CALB2	-5.673
hsa-miR-30b-5p	1.438	CCNA1	-1.763
hsa-miR-30b-5p	1.438	CCNE2	-1.54
hsa-miR-30b-5p	1.438	CEP72	-0.491
hsa-miR-30b-5p	1.438	CNOT9	-0.318
hsa-miR-30b-5p	1.438	DBF4	-0.752
hsa-miR-30b-5p	1.438	DEPDC4	-0.933
hsa-miR-30b-5p	1.438	E2F7	-2.297
hsa-miR-30b-5p	1.438	EDNRA	-0.919
hsa-miR-30b-5p	1.438	EED	-0.301
hsa-miR-30b-5p	1.438	EXTL2	-0.734
hsa-miR-30b-5p	1.438	FAM43A	-0.526
hsa-miR-30b-5p	1.438	FAM81A	-1.358
hsa-miR-30b-5p	1.438	GMNC	-1.779
hsa-miR-30b-5p	1.438	HECTD2	-0.489
hsa-miR-30b-5p	1.438	ITGA8	-1.707
hsa-miR-30b-5p	1.438	LMNB2	-0.999
hsa-miR-30b-5p	1.438	MEX3B	-0.767
hsa-miR-30b-5p	1.438	PAAF1	-0.58
hsa-miR-30b-5p	1.438	PIP4K2A	-0.462
hsa-miR-30b-5p	1.438	PPIL3	-0.407
hsa-miR-30b-5p	1.438	R3HDM1	-0.455
hsa-miR-30b-5p	1.438	TMEM170B	-0.774
hsa-miR-30b-5p	1.438	TP53	-0.437
hsa-miR-30b-5p	1.438	TTLL7	-0.713
hsa-miR-30b-5p	1.438	VWC2	-2.393
hsa-miR-30b-5p	1.438	ZCRB1	-0.475
hsa-miR-3131	-1.563	CARD19	0.517
hsa-miR-3131	-1.563	GDPD5	0.979
hsa-miR-3131	-1.563	GNLY	2.697
hsa-miR-3131	-1.563	HECA	0.387
hsa-miR-3131	-1.563	IER3	2.83
hsa-miR-3131	-1.563	PML	0.324
hsa-miR-3131	-1.563	R3HDM4	0.676
hsa-miR-3131	-1.563	SERTAD1	0.903
hsa-miR-3131	-1.563	ZBTB34	0.346
hsa-miR-320a	0.45	ASAH2B	-0.479
hsa-miR-320a	0.45	C6orf118	-1.653
hsa-miR-320a	0.45	CDCA3	-1.773
hsa-miR-320a	0.45	DNAH7	-0.753
hsa-miR-320a	0.45	DSCC1	-0.989
hsa-miR-320a	0.45	HECTD2	-0.489
hsa-miR-320a	0.45	MLF1	-0.364
hsa-miR-320a	0.45	RBM24	-0.541
hsa-miR-320a	0.45	RBP7	-2.351
hsa-miR-320a	0.45	RCN2	-0.973
hsa-miR-320a	0.45	STARD4	-0.91
hsa-miR-320a	0.45	TMEM98	-0.795
hsa-miR-320a	0.45	ZNF214	-0.461
hsa-miR-320a	0.45	ZWILCH	-0.625
hsa-miR-33b-5p	1.125	ANO4	-1.384
hsa-miR-33b-5p	1.125	HMGA2	-1.912
hsa-miR-33b-5p	1.125	HTATSF1	-0.313
hsa-miR-33b-5p	1.125	LOH12CR2	-0.699
hsa-miR-33b-5p	1.125	LYRM7	-0.286
hsa-miR-33b-5p	1.125	RMI2	-1.084
hsa-miR-326	0.56	ACTR3B	-0.404
hsa-miR-326	0.56	C21orf58	-1.426
hsa-miR-326	0.56	C3orf18	-0.581
hsa-miR-326	0.56	DGCR6L	-0.282
hsa-miR-326	0.56	DNAH10OS	-0.687
hsa-miR-326	0.56	ELK1	-0.872
hsa-miR-326	0.56	EPHX2	-1.24
hsa-miR-326	0.56	FAM183A	-0.989
hsa-miR-326	0.56	FBXO41	-0.759
hsa-miR-326	0.56	FNDC1	-1.292
hsa-miR-326	0.56	KCNE1	-0.906
hsa-miR-326	0.56	LDOC1	-0.547
hsa-miR-326	0.56	MMAB	-0.72
hsa-miR-326	0.56	NRGN	-0.818
hsa-miR-326	0.56	PAQR4	-1.543
hsa-miR-326	0.56	PLEKHG4B	-1.822
hsa-miR-326	0.56	PPIL1	-0.35
hsa-miR-326	0.56	PRCD	-1.995
hsa-miR-326	0.56	PTCH1	-1.555
hsa-miR-326	0.56	SKP2	-0.829
hsa-miR-326	0.56	SMO	-1.106
hsa-miR-326	0.56	TOMM34	-0.631
hsa-miR-326	0.56	WFDC1	-1.808
hsa-miR-326	0.56	ZBTB12	-0.915
hsa-miR-326	0.56	ZFP69B	-0.856
hsa-miR-335-3p	-1.392	MPC1	1.028
hsa-miR-335-3p	-1.392	MRPS36	0.384
hsa-miR-335-3p	-1.392	NBEAL1	0.814
hsa-miR-335-3p	-1.392	S100A14	2.231
hsa-miR-335-3p	-1.392	SLK	0.712
hsa-miR-335-3p	-1.392	UBE2W	0.544
hsa-miR-335-5p	-0.631	C1orf116	5.781
hsa-miR-335-5p	-0.631	KCTD7	0.248
hsa-miR-335-5p	-0.631	PXN	0.439
hsa-miR-335-5p	-0.631	SRF	0.547
hsa-miR-335-5p	-0.631	ZMPSTE24	0.348
hsa-miR-345-5p	0.666	DNAH10OS	-0.687
hsa-miR-345-5p	0.666	GOLGA7B	-1.82
hsa-miR-345-5p	0.666	RFC1	-0.267
hsa-miR-345-5p	0.666	SAPCD1	-0.695
hsa-miR-34a-3p	-0.437	CAPZA2	1.118
hsa-miR-34a-3p	-0.437	CREBL2	0.43
hsa-miR-34a-3p	-0.437	DDX27	0.232
hsa-miR-34a-3p	-0.437	DUSP1	2.059
hsa-miR-34a-3p	-0.437	EIF4E3	1.682
hsa-miR-34a-3p	-0.437	EMP1	0.978
hsa-miR-34a-3p	-0.437	FOS	1.471
hsa-miR-34a-3p	-0.437	LURAP1L	1.973
hsa-miR-34a-3p	-0.437	TMEM176B	0.698
hsa-miR-34a-3p	-0.437	TPM3	0.352
hsa-miR-34a-3p	-0.437	ZEB1	0.843
hsa-miR-361-3p	0.382	BEST4	-1.19
hsa-miR-361-3p	0.382	C1orf64	-4.705
hsa-miR-361-3p	0.382	CCDC24	-0.777
hsa-miR-361-3p	0.382	CELSR3	-0.767
hsa-miR-361-3p	0.382	DIRAS1	-0.743
hsa-miR-361-3p	0.382	DUSP15	-1.274
hsa-miR-361-3p	0.382	DYNLL2	-0.398
hsa-miR-361-3p	0.382	EEF1AKMT3	-0.449
hsa-miR-361-3p	0.382	EFNA4	-0.352
hsa-miR-361-3p	0.382	ELK1	-0.872
hsa-miR-361-3p	0.382	FAM72C/FAM72D	-1.137
hsa-miR-361-3p	0.382	FBXL19	-0.237
hsa-miR-361-3p	0.382	FOXJ1	-0.567
hsa-miR-361-3p	0.382	GINS2	-2.007
hsa-miR-361-3p	0.382	GLI1	-2.396
hsa-miR-361-3p	0.382	HES6	-0.737
hsa-miR-361-3p	0.382	HOXA10	-0.517
hsa-miR-361-3p	0.382	IHH	-2.508
hsa-miR-361-3p	0.382	IQCC	-0.68
hsa-miR-361-3p	0.382	ITPR2	-0.542
hsa-miR-361-3p	0.382	KHK	-0.779
hsa-miR-361-3p	0.382	KIF26A	-0.927
hsa-miR-361-3p	0.382	KLK2	-3.3
hsa-miR-361-3p	0.382	MDGA1	-0.946
hsa-miR-361-3p	0.382	MEX3A	-0.89
hsa-miR-361-3p	0.382	MEX3B	-0.767
hsa-miR-361-3p	0.382	MIS18A	-0.704
hsa-miR-361-3p	0.382	MORN5	-1.212
hsa-miR-361-3p	0.382	NAT8L	-2.028
hsa-miR-361-3p	0.382	OPHN1	-0.528
hsa-miR-361-3p	0.382	PLEKHG4B	-1.822
hsa-miR-361-3p	0.382	PTDSS1	-0.472
hsa-miR-361-3p	0.382	RAB30	-0.575
hsa-miR-361-3p	0.382	RIMS4	-3.999
hsa-miR-361-3p	0.382	SAPCD2	-2.389
hsa-miR-361-3p	0.382	SLC6A9	-0.617
hsa-miR-361-3p	0.382	SRL	-0.887
hsa-miR-361-3p	0.382	TNFAIP8L1	-0.685
hsa-miR-361-3p	0.382	TOMM20	-0.315
hsa-miR-361-3p	0.382	VANGL2	-1.198
hsa-miR-361-3p	0.382	WDR93	-0.61
hsa-miR-361-3p	0.382	ZNF512B	-0.323
hsa-miR-370-3p	-0.643	APOL3	1.508
hsa-miR-370-3p	-0.643	C20orf194	0.482
hsa-miR-370-3p	-0.643	GOLGA6L9 (includes others)	0.845
hsa-miR-370-3p	-0.643	IFNAR1	0.605
hsa-miR-370-3p	-0.643	MAP3K8	1.722
hsa-miR-370-3p	-0.643	MYH9	0.521
hsa-miR-370-3p	-0.643	XYLT1	0.417
hsa-miR-3960	1.493	AGAP1	-0.333
hsa-miR-3960	1.493	ARHGAP17	-0.363
hsa-miR-3960	1.493	CACNA1B	-2.123
hsa-miR-3960	1.493	CFAP20	-0.449
hsa-miR-3960	1.493	FOXL2	-0.847
hsa-miR-3960	1.493	H2AFX	-1.24
hsa-miR-3960	1.493	NAT8L	-2.028
hsa-miR-3960	1.493	PEG10	-1.041
hsa-miR-3960	1.493	PRKAR1B	-0.665
hsa-miR-3960	1.493	RAI1	-0.717
hsa-miR-3960	1.493	RBPMS2	-0.671
hsa-miR-3960	1.493	SPATC1L	-0.529
hsa-miR-424-3p	-0.647	BTG1	0.624
hsa-miR-424-3p	-0.647	FOS	1.471
hsa-miR-424-3p	-0.647	HIGD1A	0.509
hsa-miR-424-3p	-0.647	LACTB2	0.808
hsa-miR-424-3p	-0.647	LGALS3	1.392
hsa-miR-424-3p	-0.647	SHISA3	3.045
hsa-miR-424-3p	-0.647	TCEAL1	0.528
hsa-miR-424-3p	-0.647	TMEM70	0.252
hsa-miR-450a-5p	-0.58	DUSP10	1.105
hsa-miR-450a-5p	-0.58	PRF1	1.876
hsa-miR-450b-5p	-0.708	GEM	0.745
hsa-miR-450b-5p	-0.708	IFI35	1.073
hsa-miR-450b-5p	-0.708	KCNJ16	2.055
hsa-miR-450b-5p	-0.708	NFE2L2	0.524
hsa-miR-450b-5p	-0.708	PNRC1	0.884
hsa-miR-450b-5p	-0.708	SEPHS2	0.705
hsa-miR-450b-5p	-0.708	SLC38A1	1.892
hsa-miR-450b-5p	-0.708	TCEAL1	0.528
hsa-miR-450b-5p	-0.708	UBE2W	0.544
hsa-miR-454-5p	-0.598	GCNT3	1.557
hsa-miR-454-5p	-0.598	HNF1A-AS1	2.425
hsa-miR-454-5p	-0.598	TMEM154	3.07
hsa-miR-454-5p	-0.598	TMEM47	0.534
hsa-miR-454-5p	-0.598	UNC5CL	1.544
hsa-miR-455-3p	-0.746	CNPPD1	0.696
hsa-miR-455-3p	-0.746	HM13	0.499
hsa-miR-455-3p	-0.746	IL10RB	0.582
hsa-miR-455-3p	-0.746	RTN3	0.54
hsa-miR-455-3p	-0.746	RTN4	0.785
hsa-miR-455-3p	-0.746	TPRG1	1.596
hsa-miR-455-3p	-0.746	UBE2L6	1.085
hsa-miR-455-3p	-0.746	XCL1	1.709
hsa-miR-455-3p	-0.746	XCL2	2.037
hsa-miR-455-5p	-0.866	BFAR	0.348
hsa-miR-455-5p	-0.866	C17orf62	0.367
hsa-miR-455-5p	-0.866	CDV3	0.485
hsa-miR-455-5p	-0.866	LYPD3	3.051
hsa-miR-455-5p	-0.866	PRKCI	0.298
hsa-miR-455-5p	-0.866	SOCS3	3.356
hsa-miR-455-5p	-0.866	TRAK2	0.704
hsa-miR-455-5p	-0.866	UBE2W	0.544
hsa-miR-4746-5p	-0.887	ACOT11	1.196
hsa-miR-4746-5p	-0.887	ARL8A	0.282
hsa-miR-4746-5p	-0.887	BRI3	0.617
hsa-miR-4746-5p	-0.887	CASZ1	1.163
hsa-miR-4746-5p	-0.887	IER3	2.83
hsa-miR-4746-5p	-0.887	KCNK3	3.612
hsa-miR-4746-5p	-0.887	LAMTOR5	0.365
hsa-miR-4746-5p	-0.887	MAFF	1.341
hsa-miR-4746-5p	-0.887	PTGER3	1.161
hsa-miR-4746-5p	-0.887	TMEM127	0.782
hsa-miR-4746-5p	-0.887	VWA1	1.072
hsa-miR-500a-3p	-0.621	ADM	1.927
hsa-miR-500a-3p	-0.621	ARHGAP29	1.157
hsa-miR-500a-3p	-0.621	CDKN2AIP	0.342
hsa-miR-500a-3p	-0.621	FBXW7	0.47
hsa-miR-500a-3p	-0.621	GRAMD2B	0.8
hsa-miR-500a-3p	-0.621	IL15RA	1.212
hsa-miR-500a-3p	-0.621	MBD2	0.829
hsa-miR-500a-3p	-0.621	SHROOM1	0.424
hsa-miR-500a-3p	-0.621	SLC2A3	1.259
hsa-miR-500a-3p	-0.621	TBX19	0.691
hsa-miR-500a-3p	-0.621	TMEM62	0.557
hsa-miR-500a-3p	-0.621	VSIR	1.196
hsa-miR-503-5p	-1.064	ATP2A2	0.859
hsa-miR-503-5p	-1.064	CDKN1A	0.82
hsa-miR-503-5p	-1.064	CDKN2AIP	0.342
hsa-miR-503-5p	-1.064	CYB561D1	0.387
hsa-miR-503-5p	-1.064	DESI1	0.75
hsa-miR-503-5p	-1.064	HELZ	0.798
hsa-miR-503-5p	-1.064	HLA-DQB2	1.087
hsa-miR-503-5p	-1.064	INSR	1.095
hsa-miR-503-5p	-1.064	JOSD2	0.578
hsa-miR-503-5p	-1.064	LURAP1L	1.973
hsa-miR-503-5p	-1.064	MAPK3	0.505
hsa-miR-503-5p	-1.064	PNP	1.618
hsa-miR-503-5p	-1.064	PTPN12	0.368
hsa-miR-503-5p	-1.064	RNF144B	0.716
hsa-miR-503-5p	-1.064	SDCBP2	4.486
hsa-miR-503-5p	-1.064	SLC9A8	0.415
hsa-miR-503-5p	-1.064	ZNF622	0.366
hsa-miR-508-3p	-1.186	CRISP3	4.545
hsa-miR-508-3p	-1.186	DNAJB1	0.245
hsa-miR-508-3p	-1.186	GOLGA6L9 (includes others)	0.845
hsa-miR-508-3p	-1.186	PHYHIPL	3.133
hsa-miR-508-3p	-1.186	SCGB2A2	5.652
hsa-miR-508-3p	-1.186	SLC38A1	1.892
hsa-miR-508-3p	-1.186	TPM1	1.256
hsa-miR-508-3p	-1.186	ZC3H12A	0.935
hsa-miR-509-3p	-1.53	APOD	2.212
hsa-miR-509-3p	-1.53	APOL6	1.168
hsa-miR-509-3p	-1.53	BBOF1	0.81
hsa-miR-509-3p	-1.53	DEDD	0.238
hsa-miR-509-3p	-1.53	KLK7	0.825
hsa-miR-509-3p	-1.53	MAP3K8	1.722
hsa-miR-509-3p	-1.53	MMP19	0.503
hsa-miR-509-3p	-1.53	TMC5	3.542
hsa-miR-542-5p	-0.603	C17orf62	0.367
hsa-miR-542-5p	-0.603	DES	2.027
hsa-miR-542-5p	-0.603	EOGT	0.567
hsa-miR-542-5p	-0.603	FN3K	0.361
hsa-miR-542-5p	-0.603	KIF21B	1.285
hsa-miR-542-5p	-0.603	PDE4B	1.001
hsa-miR-542-5p	-0.603	PIK3CB	0.57
hsa-miR-542-5p	-0.603	PLEKHF1	0.84
hsa-miR-542-5p	-0.603	PLEKHM1	1.037
hsa-miR-542-5p	-0.603	RAB35	0.428
hsa-miR-542-5p	-0.603	RGS16	2.193
hsa-miR-542-5p	-0.603	SNX33	0.223
hsa-miR-542-5p	-0.603	TRNP1	3.16
hsa-miR-548i	-0.812	DBI	0.439
hsa-miR-548i	-0.812	ERBB2	0.823
hsa-miR-548i	-0.812	LACTB2	0.808
hsa-miR-548i	-0.812	UTP3	0.368
hsa-miR-548n	-0.683	LPP	0.628
hsa-miR-548n	-0.683	PREX2	1.266
hsa-miR-548n	-0.683	SQOR	1.507
hsa-miR-548n	-0.683	UTP3	0.368
hsa-miR-548n	-0.683	XCL1	1.709
hsa-miR-548n	-0.683	XCL2	2.037
hsa-miR-548o-3p	-0.488	APOL6	1.168
hsa-miR-548o-3p	-0.488	CMPK1	0.472
hsa-miR-548o-3p	-0.488	CXCL1	2.47
hsa-miR-548o-3p	-0.488	FAM60A	0.759
hsa-miR-548o-3p	-0.488	LPP	0.628
hsa-miR-548o-3p	-0.488	MOB1B	0.709
hsa-miR-548o-3p	-0.488	SRI	0.519
hsa-miR-548o-3p	-0.488	TMEM170A	0.362
hsa-miR-548o-3p	-0.488	TMEM50B	0.352
hsa-miR-200c-5p	0.86	MAP3K20	-0.62
hsa-miR-200c-5p	0.86	MYH10	-0.799
hsa-miR-200c-5p	0.86	PCLAF	-2.101
hsa-miR-574-5p	0.684	CACNA2D2	-1.009
hsa-miR-574-5p	0.684	CAPSL	-1.072
hsa-miR-574-5p	0.684	CENPM	-1.389
hsa-miR-574-5p	0.684	DHX40	-0.296
hsa-miR-574-5p	0.684	ERICH3	-0.791
hsa-miR-574-5p	0.684	FAM86B1	-0.686
hsa-miR-574-5p	0.684	FOXL2NB	-0.793
hsa-miR-574-5p	0.684	GNB3	-0.516
hsa-miR-574-5p	0.684	NRGN	-0.818
hsa-miR-574-5p	0.684	PRTFDC1	-0.998
hsa-miR-574-5p	0.684	RAB3B	-1.961
hsa-miR-574-5p	0.684	RERGL	-1.377
hsa-miR-574-5p	0.684	VWA5B2	-1.985
hsa-miR-585-3p	0.68	C1orf64	-4.705
hsa-miR-585-3p	0.68	CLSPN	-1.982
hsa-miR-585-3p	0.68	MEX3B	-0.767
hsa-miR-585-3p	0.68	OPRL1	-0.64
hsa-miR-585-3p	0.68	RAVER2	-0.902
hsa-miR-585-3p	0.68	VMAC	-0.807
hsa-miR-6500-3p	-0.81	C12orf76	0.391
hsa-miR-6500-3p	-0.81	CDKN2AIP	0.342
hsa-miR-6500-3p	-0.81	DNAJB9	0.81
hsa-miR-6500-3p	-0.81	GFOD1	2.153
hsa-miR-6500-3p	-0.81	RARRES1	2.464
hsa-miR-6500-3p	-0.81	RDH10	1.917
hsa-miR-6500-3p	-0.81	RINL	0.606
hsa-miR-6500-3p	-0.81	SNX15	0.658
hsa-miR-652-5p	0.814	ITPKB	-0.464
hsa-miR-652-5p	0.814	TMEM17	-0.472
hsa-miR-671-3p	-0.472	AQP3	3.231
hsa-miR-671-3p	-0.472	COL8A1	3.617
hsa-miR-671-3p	-0.472	DEPTOR	1.858
hsa-miR-671-3p	-0.472	GRB10	0.381
hsa-miR-671-3p	-0.472	NMT1	0.486
hsa-miR-671-3p	-0.472	PAEP	8.605
hsa-miR-671-3p	-0.472	PPFIA2	2.459
hsa-miR-671-3p	-0.472	TMEM127	0.782
hsa-miR-671-3p	-0.472	TMEM63C	2.309
hsa-miR-940	-0.676	ABHD4	0.551
hsa-miR-940	-0.676	ATG9B	2.978
hsa-miR-940	-0.676	BRD4	0.318
hsa-miR-940	-0.676	C8orf34-AS1	1.504
hsa-miR-940	-0.676	CAPG	1.216
hsa-miR-940	-0.676	CDA	3.288
hsa-miR-940	-0.676	CDIPT	0.496
hsa-miR-940	-0.676	CHP1	0.578
hsa-miR-940	-0.676	CTDSP2	0.551
hsa-miR-940	-0.676	DBNDD1	1.084
hsa-miR-940	-0.676	DEDD	0.238
hsa-miR-940	-0.676	EFNA1	2.786
hsa-miR-940	-0.676	FA2H	1.235
hsa-miR-940	-0.676	FAM60A	0.759
hsa-miR-940	-0.676	HLA-DMA	0.876
hsa-miR-940	-0.676	HRH1	0.907
hsa-miR-940	-0.676	HS3ST3B1	1.168
hsa-miR-940	-0.676	LZTR1	0.429
hsa-miR-940	-0.676	MAF1	0.258
hsa-miR-940	-0.676	MAFG	0.288
hsa-miR-940	-0.676	NDUFB4	0.516
hsa-miR-940	-0.676	NDUFS2	0.312
hsa-miR-940	-0.676	PIGR	2.981
hsa-miR-940	-0.676	PIK3AP1	1.388
hsa-miR-940	-0.676	PRIMA1	1.222
hsa-miR-940	-0.676	RETREG2	0.255
hsa-miR-940	-0.676	RFK	0.902
hsa-miR-940	-0.676	S100A1	3.057
hsa-miR-940	-0.676	S100A16	0.898
hsa-miR-940	-0.676	SCAMP2	0.559
hsa-miR-940	-0.676	SLC43A2	0.837
hsa-miR-940	-0.676	SRC	0.633
hsa-miR-940	-0.676	STK40	0.762
hsa-miR-940	-0.676	STMN2	2.588
hsa-miR-940	-0.676	SUPT4H1	0.216
hsa-miR-940	-0.676	TCTA	0.577
hsa-miR-940	-0.676	TEAD3	0.381
hsa-miR-940	-0.676	TMEM63C	2.309
hsa-miR-940	-0.676	TNFAIP2	1.892
hsa-miR-940	-0.676	TPP1	0.402
hsa-miR-940	-0.676	TRAM2	0.705
hsa-miR-940	-0.676	UBE2W	0.544
hsa-miR-940	-0.676	XYLT1	0.417
hsa-miR-940	-0.676	YWHAZ	0.471
hsa-miR-708-5p	-0.86	BAG1	0.731
hsa-miR-708-5p	-0.86	CDKN1A	0.82
hsa-miR-708-5p	-0.86	CDKN2AIP	0.342
hsa-miR-708-5p	-0.86	GATS	0.563
hsa-miR-708-5p	-0.86	GLRX	1.558
hsa-miR-708-5p	-0.86	GPBAR1	2.811
hsa-miR-708-5p	-0.86	LSMEM1	0.831
hsa-miR-708-5p	-0.86	LYPD3	3.051
hsa-miR-708-5p	-0.86	MTCP1	0.422
hsa-miR-708-5p	-0.86	NFE2L2	0.524
hsa-miR-708-5p	-0.86	PAEP	8.605
hsa-miR-708-5p	-0.86	PAFAH2	0.496
hsa-miR-708-5p	-0.86	RAP1B	0.509
hsa-miR-708-5p	-0.86	SLC35C1	0.746
hsa-miR-708-5p	-0.86	TBCB	0.331
hsa-miR-708-5p	-0.86	TMEM170A	0.362
hsa-miR-708-5p	-0.86	TRAM2	0.705
hsa-miR-758-3p	-0.406	CHFR	0.335
hsa-miR-758-3p	-0.406	CYP3A5	4.194
hsa-miR-758-3p	-0.406	MAP2K1	0.524
hsa-miR-758-3p	-0.406	OAS1	0.939
hsa-miR-758-3p	-0.406	PLP2	0.34
hsa-miR-758-3p	-0.406	TNFSF14	1.785
hsa-miR-767-5p	-0.96	BABAM2	0.529
hsa-miR-767-5p	-0.96	CRISP2	3.047
hsa-miR-767-5p	-0.96	DAZAP2	0.359
hsa-miR-767-5p	-0.96	HLA-A	0.941
hsa-miR-767-5p	-0.96	HLA-C	0.955
hsa-miR-767-5p	-0.96	KIAA1755	0.879
hsa-miR-767-5p	-0.96	LARP1B	0.484
hsa-miR-767-5p	-0.96	MPZL3	1.431
hsa-miR-767-5p	-0.96	MTMR7	2.732
hsa-miR-767-5p	-0.96	STK19	0.236
hsa-miR-767-5p	-0.96	TCEAL4	0.742
hsa-miR-767-5p	-0.96	TMEM169	0.77
hsa-miR-769-5p	-0.527	ACKR2	1.746
hsa-miR-769-5p	-0.527	BIN3	0.337
hsa-miR-769-5p	-0.527	DDIT3	0.585
hsa-miR-769-5p	-0.527	KCTD11	0.658
hsa-miR-769-5p	-0.527	P2RY1	0.993
hsa-miR-769-5p	-0.527	PARD6B	1.142
hsa-miR-769-5p	-0.527	SEC62	0.349
hsa-miR-769-5p	-0.527	SMAD2	0.312
hsa-miR-769-5p	-0.527	SOD3	1.124
hsa-miR-769-5p	-0.527	TDRD6	0.526
hsa-miR-769-5p	-0.527	TMCO6	0.438
hsa-miR-769-5p	-0.527	TMPRSS4	2.512
hsa-miR-7974	-1.195	ARG2	2.877
hsa-miR-7974	-1.195	ATG9B	2.978
hsa-miR-7974	-1.195	BEST1	1.272
hsa-miR-7974	-1.195	C1RL	0.936
hsa-miR-7974	-1.195	CDA	3.288
hsa-miR-7974	-1.195	CYB561D1	0.387
hsa-miR-7974	-1.195	FAM222B	0.373
hsa-miR-7974	-1.195	FBLN1	0.809
hsa-miR-7974	-1.195	KCND3	2.688
hsa-miR-7974	-1.195	MACC1	1.027
hsa-miR-7974	-1.195	MC1R	0.841
hsa-miR-7974	-1.195	MRPS2	1.318
hsa-miR-7974	-1.195	MYOCD	5.165
hsa-miR-7974	-1.195	NCAM1	1.717
hsa-miR-7974	-1.195	NUCB1	0.262
hsa-miR-7974	-1.195	PAX8	2.031
hsa-miR-7974	-1.195	PLEC	0.908
hsa-miR-7974	-1.195	PMM2	0.576
hsa-miR-7974	-1.195	PRKAA1	0.571
hsa-miR-7974	-1.195	PRUNE2	2.667
hsa-miR-7974	-1.195	RALBP1	0.315
hsa-miR-7974	-1.195	SESTD1	1.837
hsa-miR-7974	-1.195	SH3BP5	0.427
hsa-miR-7974	-1.195	SLA2	1.09
hsa-miR-7974	-1.195	SLC12A7	0.942
hsa-miR-7974	-1.195	SLC2A8	0.662
hsa-miR-7974	-1.195	SMPD1	0.777
hsa-miR-7974	-1.195	SREK1IP1	0.455
hsa-miR-7974	-1.195	TMEM154	3.07
hsa-miR-7974	-1.195	TMEM37	1.312
hsa-miR-7974	-1.195	TNFSF14	1.785
hsa-miR-7974	-1.195	TRAM2	0.705
hsa-miR-873-3p	2.413	FAM83D	-2.388
hsa-miR-873-3p	2.413	LZTFL1	-0.312
hsa-miR-873-3p	2.413	RMND1	-0.531
hsa-miR-873-3p	2.413	SRL	-0.887
hsa-miR-873-3p	2.413	TMEM97	-0.916
hsa-miR-873-5p	1.489	TUSC3	-0.621
hsa-miR-874-3p	-0.51	AQP3	3.231
hsa-miR-874-3p	-0.51	CMPK1	0.472
hsa-miR-874-3p	-0.51	CYB561D1	0.387
hsa-miR-874-3p	-0.51	GGACT	0.491
hsa-miR-874-3p	-0.51	MINDY1	0.498
hsa-miR-874-3p	-0.51	OSTM1	0.479
hsa-miR-874-3p	-0.51	POLD4	1.212
hsa-miR-874-3p	-0.51	PPP1CA	0.319
hsa-miR-874-3p	-0.51	SH2D3A	1.258
hsa-miR-874-3p	-0.51	STAT3	1.096
hsa-miR-874-3p	-0.51	STK40	0.762
hsa-miR-874-3p	-0.51	TUFT1	1.168
hsa-miR-874-3p	-0.51	USP43	1.108
hsa-miR-874-3p	-0.51	VKORC1	0.333
hsa-miR-874-3p	-0.51	ZDHHC7	0.711
hsa-miR-885-5p	2.66	FAM229B	-0.632
hsa-miR-885-5p	2.66	FAM81A	-1.358
hsa-miR-885-5p	2.66	ME1	-0.84
hsa-miR-885-5p	2.66	PHF6	-0.343
hsa-miR-885-5p	2.66	ZNF367	-2.389
hsa-miR-887-3p	-0.474	CD3E	1.382
hsa-miR-887-3p	-0.474	CRLF3	0.627
hsa-miR-887-3p	-0.474	GFOD1	2.153
hsa-miR-32-5p	0.791	ANP32E	-0.634
hsa-miR-32-5p	0.791	C21orf91	-0.788
hsa-miR-32-5p	0.791	CBLN4	-2.646
hsa-miR-32-5p	0.791	CCNE2	-1.54
hsa-miR-32-5p	0.791	CDCA7L	-1.219
hsa-miR-32-5p	0.791	CEP41	-0.645
hsa-miR-32-5p	0.791	DKK3	-1.413
hsa-miR-32-5p	0.791	LINC01560	-0.662
hsa-miR-32-5p	0.791	NEFM	-1.337
hsa-miR-32-5p	0.791	NOVA1	-0.708
hsa-miR-32-5p	0.791	PAPD7	-0.195
hsa-miR-32-5p	0.791	PIK3R3	-1.442
hsa-miR-32-5p	0.791	RIC1	-0.326
hsa-miR-32-5p	0.791	SMIM11A	-0.315
hsa-miR-32-5p	0.791	TEF	-0.47
hsa-miR-32-5p	0.791	USP28	-0.367
hsa-miR-93-3p	-0.63	APOL3	1.508
hsa-miR-93-3p	-0.63	BCL2L11	0.601
hsa-miR-93-3p	-0.63	CTDP1	0.282
hsa-miR-93-3p	-0.63	DBNDD1	1.084
hsa-miR-93-3p	-0.63	DDI2	0.934
hsa-miR-93-3p	-0.63	EDN1	1.539
hsa-miR-93-3p	-0.63	ERP27	2.166
hsa-miR-93-3p	-0.63	GPX1	1.248
hsa-miR-93-3p	-0.63	IL6ST	1.542
hsa-miR-93-3p	-0.63	KLRD1	1.328
hsa-miR-93-3p	-0.63	LAMTOR5	0.365
hsa-miR-93-3p	-0.63	MTMR10	0.579
hsa-miR-93-3p	-0.63	OASL	1.532
hsa-miR-93-3p	-0.63	RPRM	3.774
hsa-miR-93-3p	-0.63	TM2D2	0.229
hsa-miR-93-3p	-0.63	TMEM150A	0.4

## Sheet: Table S3B
Table S3B. Predicted target genes for differentially expressed miRNAs in mid-secretory endometrium from fertile vs. infertile women with recurrent implantation failure (RIF).
Positive value indicates up-regulation and negative value down-regulation of miRNA or
mRNA in mid-secretory endometrium of RIF patients vs. fertile women.
miRNA	Average log2FC in EST and ESP datasets	Target gene	Average log2FC in EST and ESP datasets
hsa-miR-1197	0.709	TENM3	-1.412
hsa-miR-424-5p	0.793	SGK2	-1.336
hsa-miR-27a-3p	0.546	NTRK2	-2.533
hsa-miR-27a-3p	0.546	PAIP2B	-1.094
hsa-miR-95-3p	-0.854	FOSB	4.598

## Sheet: Table S4A
Table S4A. miR-424-5p target genes involved in different canonical pathways in mid-secretory phase endometrium.
Genes are highlighted in red as they all are up-regulated (miR-424-5p is down-regulated in mid-secretory
endometrium from fertile women).
Pathway	No. of Genes	Genes
Insulin Receptor Signalling	5	GRB10, INSR, MAP2K1, MAPK3, SGK1
Interleukin Signallings (IL2, IL3, IL6, IL7, IL8, IL12, IL15, IL17, IL17A, IL22, ILK)	4	ALOX12, IL15, MAP2K1, MAPK3
Glucocorticoid Receptor Signalling	4	HSPA1A/HSPA1B, MAP2K1, MAPK3, SGK1
Axonal Guidance Signalling	4	MAP2K1, MAPK3, PAPPA, RTN4

## Sheet: Table S4B
Table S4B. Novel miRNA chr2_4401 target genes involved in different canonical pathways in mid-secretory phase endometrium.
Genes are highlighted in green as they all are down-regulated
Pathway	No. of Genes	Genes
Estrogen-mediated S-phase Entry	2	CCNE2,E2F2
Cell Cycle Regulation by BTG Family Proteins	2	CCNE2,E2F2
Role of CHK Proteins in Cell Cycle Checkpoint Control	2	CLSPN,E2F2
Epithelial Adherens Junction Signaling	3	MYH10,TCF4,EGFR

[truncated: 6 more sheets: Table S4C, Table S4D, Table S5, Table S6A, Table S6B, Sheet1]
